# Supplementary material for: Histone demethylase KDM6B has an anti-tumorigenic function in neuroblastoma by promoting differentiation
Source: Oncogenesis. 2019 Jan 4;8(1):3. doi: 10.1038/s41389-018-0112-0 (PMC6328563; doi:10.1038/s41389-018-0112-0)
Supplement: Supplementary file 2 — Supplementary Table 1 [file 41389_2018_112_MOESM2_ESM.xlsx]

## Sheet: Sheet1
Supplementary Table S1. Genes co-expressed with KDM6B in primary neuroblastoma tumors (SEQC dataset)
Gene ID	HUGO	R-value	R-pvalue
NM_001080424	KDM6B	1	0
NM_030665	RAI1	0.762	1.06238e-91
NM_032442	NEURL4	0.76	7.77129e-91
NM_170663	MINK1	0.736	3.97136e-82
NM_000937	POLR2A	0.684	2.28228e-66
NM_001033561	PHF12	0.665	2.78973e-61
NR_024447	LOC100128288	0.663	1.08636e-60
NM_080704	TRPV1	0.659	9.29911e-60
NM_001098509	SGSM2	0.657	1.69984e-59
NM_003565	ULK1	0.651	5.65863e-58
NM_018113	LMBR1L	0.65	7.23519e-58
NM_001080495	TNRC18	0.649	1.89958e-57
NM_001170957	SMG6	0.648	3.08195e-57
NM_001256798	C20orf112	0.644	1.61806e-56
NM_022465	IKZF4	0.643	2.53362e-56
NM_201274	MPRIP	0.64	1.74995e-55
NM_015125	CIC	0.639	3.16665e-55
NM_025099	CTC1	0.638	4.07414e-55
NM_173595	ANKRD52	0.637	8.21337e-55
NM_001042681	RERE	0.636	8.66076e-55
NM_001940	ATN1	0.634	3.39529e-54
NM_020795	NLGN2	0.634	3.4489e-54
NM_001130091	LRRC48	0.633	3.72501e-54
NM_015570	AUTS2	0.63	1.49194e-53
NM_001114118	C17orf85	0.629	2.4668e-53
NM_015048	SETD1B	0.627	6.43357e-53
NM_001128159	VPS53	0.623	7.42489e-52
NM_001005271	CHD3	0.621	1.72299e-51
NM_015099	CAMTA2	0.619	3.69286e-51
NM_052925	LENG8	0.617	1.24421e-50
NM_001077498	FAM222B	0.616	1.45348e-50
NR_024580	KIAA1984-AS1	0.616	1.51686e-50
NM_014238	KSR1	0.612	1.16294e-49
NM_025248	SRCIN1	0.612	1.05526e-49
NM_024979	MCF2L	0.611	1.96207e-49
NM_203411	TMEM88	0.61	2.70533e-49
NM_020461	TUBGCP6	0.608	5.70801e-49
NM_001082968	TOM1L2	0.607	1.19554e-48
NM_015089	CUL9	0.607	1.01059e-48
NM_001198934	ABCC10	0.605	2.65851e-48
NM_002972	SBF1	0.605	2.05149e-48
NM_005883	APC2	0.605	2.44983e-48
NM_006015	ARID1A	0.605	2.49964e-48
NM_014389	PELP1	0.605	2.1754e-48
NM_016376	ANKFY1	0.604	3.48575e-48
NM_053051	CNTROB	0.604	3.20639e-48
NM_003482	MLL2	0.603	4.98118e-48
NR_026993	LOC90834	0.603	6.85594e-48
NM_001165978	PROM2	0.602	8.74885e-48
NM_012398	PIP5K1C	0.602	9.19698e-48
NM_014938	MLXIP	0.602	7.1346e-48
NM_014727	MLL4	0.599	3.04397e-47
NM_014994	MAPKBP1	0.599	2.85334e-47
NM_014683	ULK2	0.596	1.51599e-46
NM_020310	MNT	0.595	1.58777e-46
NM_031449	ZMIZ2	0.595	2.14141e-46
NM_020897	HCN3	0.594	2.91816e-46
NM_014901	RNF44	0.593	4.42737e-46
NM_015276	USP22	0.593	5.02783e-46
NM_183006	DLGAP4	0.593	4.46982e-46
XR_132636	LOC100505620	0.593	4.49324e-46
NM_001407	CELSR3	0.592	7.49665e-46
NM_030649	ACAP3	0.592	7.05304e-46
XM_003403479	LOC100652741	0.592	7.45522e-46
NM_020719	PRR12	0.591	8.39889e-46
NM_144607	CYB5D1	0.591	9.02003e-46
NM_007185	CELF3	0.59	1.72027e-45
NM_001039374	KIAA1984	0.589	2.31182e-45
NM_001040715	KIAA0895L	0.588	4.22753e-45
NM_020338	ZMIZ1	0.588	4.44293e-45
NM_020713	ZNF512B	0.586	7.23657e-45
NM_020699	GATAD2B	0.585	1.21121e-44
NM_001408	CELSR2	0.584	1.95393e-44
NM_020452	ATP8B2	0.583	2.66531e-44
NM_004140	LLGL1	0.581	7.62099e-44
NM_015626	WSB1	0.581	7.22458e-44
NM_001105537	ZNF142	0.58	1.18371e-43
NM_014925	R3HDM2	0.58	1.03076e-43
NM_021221	LY6G5B	0.58	1.14436e-43
NR_030377	MIR647	0.58	9.49003e-44
NM_001130065	MYO9B	0.578	2.98475e-43
NM_024503	HIVEP3	0.578	2.89156e-43
NM_001174103	SGK494	0.576	4.96261e-43
NM_001199107	TBC1D24	0.576	5.03586e-43
NR_027765	SBF1P1	0.575	7.34101e-43
NM_001142641	FBRSL1	0.574	1.27927e-42
NM_032538	TTBK1	0.574	1.47078e-42
NR_037473	MIR3911	0.574	1.12517e-42
NM_153615	RGL4	0.573	1.6922e-42
NM_006445	PRPF8	0.572	3.3961e-42
NM_016339	RAPGEFL1	0.572	3.10064e-42
NM_001037806	NCKAP5L	0.571	5.0618e-42
NM_013449	BAZ2A	0.571	3.99356e-42
NM_014975	MAST1	0.571	4.5165e-42
NM_017514	PLXNA3	0.57	7.68804e-42
NM_058243	BRD4	0.569	1.00331e-41
NM_194286	SRRM4	0.568	1.32514e-41
NR_003700	PI4KAP2	0.568	1.18227e-41
NR_024448	GUSBP11	0.568	1.33513e-41
NM_004193	GBF1	0.567	2.13267e-41
NR_003655	POLR2J4	0.567	1.98027e-41
NR_038357	LOC100507331	0.567	2.28881e-41
NM_015711	GLTSCR1	0.566	3.01143e-41
NR_003246	GOLGA6L5	0.565	4.19888e-41
NM_001257190	POM121	0.564	7.1526e-41
NM_014641	MDC1	0.564	5.86942e-41
NR_031735	MIR1914	0.564	7.32089e-41
NM_001383	DPH1	0.563	8.29507e-41
NM_005198	CHKB	0.563	1.01022e-40
NR_026999	LINC00265	0.563	9.63009e-41
NR_039956	MIR4793	0.562	1.47175e-40
NR_033320	MIAT	0.561	1.73598e-40
NR_026922	LOC150776	0.56	2.81261e-40
NM_032258	TBC1D3F	0.559	4.54117e-40
NM_001123391	TBC1D3	0.557	1.00337e-39
NM_001135580	C19orf71	0.556	1.6079e-39
NM_015037	ZSWIM8	0.556	1.47016e-39
NM_032957	RTEL1	0.556	1.55835e-39
NR_026873	LINC00174	0.556	1.54049e-39
NM_198236	ARHGEF11	0.555	2.5138e-39
NM_198681	PLEKHG5	0.555	1.9977e-39
NR_002164	GTF2IRD2P1	0.555	1.80648e-39
NM_001128833	ZBTB4	0.554	3.07552e-39
NM_014871	PAN2	0.554	2.86023e-39
NM_020831	MKL1	0.554	3.5848e-39
NM_001009944	PKD1	0.553	5.1957e-39
NM_001098623	OBSCN	0.553	5.17182e-39
NM_002660	PLCG1	0.553	4.59646e-39
NM_014262	LEPREL2	0.553	4.57429e-39
NM_198576	AGRN	0.553	3.83321e-39
NR_036750	LOC440434	0.553	4.13819e-39
NM_014804	KIAA0753	0.552	6.66602e-39
NR_024271	SEPT7P2	0.552	6.5115e-39
NR_039850	MIR4701	0.551	1.10167e-38
NM_015113	ZZEF1	0.55	1.18265e-38
NM_203318	MYO18A	0.55	1.31291e-38
NM_020335	VANGL2	0.549	1.96902e-38
NM_015245	ANKS1A	0.548	2.66001e-38
NR_002604	SNORD10	0.548	2.38493e-38
NR_029896	MIR324	0.548	2.65809e-38
NR_037882	RTEL1-TNFRSF6B	0.548	2.75515e-38
NM_003585	DOC2B	0.546	6.44678e-38
NM_152879	DGKD	0.546	6.36618e-38
NR_036447	PKD1P1	0.546	5.14822e-38
XM_002343391	GOLGA6L3	0.546	5.87287e-38
NM_003075	SMARCC2	0.545	8.05467e-38
NM_017629	EIF2C4	0.545	8.05099e-38
NM_006662	SRCAP	0.543	2.07341e-37
NM_015260	SIN3B	0.543	1.60346e-37
NM_025176	NINL	0.543	1.52829e-37
NM_032289	PSD2	0.543	2.08417e-37
NM_002075	GNB3	0.542	2.52925e-37
XM_003118494	LOC100506504	0.542	2.71251e-37
NM_001163809	WDR81	0.541	3.34136e-37
NM_000080	CHRNE	0.54	5.1054e-37
NM_001193511	MAP3K12	0.54	6.11672e-37
NM_001172630	ARHGAP33	0.539	7.48479e-37
NM_001242898	PPP6R2	0.539	7.39131e-37
NM_004747	DLG5	0.539	8.68156e-37
NM_134424	RAD52	0.539	6.80188e-37
NR_023386	CROCCP3	0.539	8.63864e-37
NM_018089	ANKZF1	0.538	1.15154e-36
NM_080686	PRRC2A	0.538	1.12757e-36
NR_003661	UBE2Q2P1	0.538	1.09322e-36
NM_015241	MICAL3	0.537	1.5159e-36
NR_027928	CHKB-CPT1B	0.537	1.76659e-36
NR_034082	LOC100130950	0.537	1.30946e-36
NM_000430	PAFAH1B1	0.536	1.88429e-36
NM_016573	GMIP	0.536	2.41017e-36
NR_003692	SNORD124	0.536	2.13509e-36
NM_001003795	GTF2IRD2B	0.535	2.62698e-36
NM_025250	TTYH3	0.535	3.41612e-36
NM_001199417	ARHGAP23	0.534	4.56522e-36
NM_148921	EPN2	0.534	4.35241e-36
NM_001110199	SRRM3	0.533	7.44254e-36
NM_002018	FLII	0.532	7.87716e-36
NM_014577	BRD1	0.532	8.24225e-36
NM_001193523	FAM65A	0.531	1.10011e-35
NM_022765	MICAL1	0.531	1.10872e-35
NM_173537	GTF2IRD2	0.531	1.32982e-35
NR_026899	LOC146880	0.531	1.07822e-35
NM_001001417	TBC1D3B	0.53	1.5703e-35
NM_014856	DENND4B	0.53	1.94372e-35
NM_005090	JMJD7-PLA2G4B	0.529	2.73964e-35
NM_012401	PLXNB2	0.529	2.15843e-35
XR_110031	LOC100133039	0.529	2.93953e-35
NM_001039503	PRSS53	0.528	3.72412e-35
NM_182838	SLC35E2	0.528	3.85927e-35
NR_024386	PLEKHM1P	0.528	3.2895e-35
NM_152345	ANKRD13B	0.527	4.30091e-35
NM_004758	BZRAP1	0.526	7.40869e-35
NM_020959	ANO8	0.526	8.38973e-35
NM_133489	SLC26A10	0.526	7.80241e-35
NR_034118	LOC100132273	0.526	8.01322e-35
NM_001114633	PLA2G4B	0.525	1.08198e-34
NM_020898	CALCOCO1	0.525	8.5783e-35
NM_181485	ZGPAT	0.525	1.11969e-34
NM_003036	SKI	0.524	1.66384e-34
NM_022574	GIGYF1	0.524	1.33769e-34
NM_001429	EP300	0.523	1.74841e-34
NM_012293	PXDN	0.523	1.7438e-34
NM_014675	CROCC	0.523	2.3033e-34
NM_001164465	GOLGA6L10	0.522	2.83355e-34
NR_028335	LOC284009	0.522	2.9538e-34
NM_004278	PIGL	0.521	3.77036e-34
NM_080669	SLC46A1	0.521	3.83012e-34
NR_024178	LOC284100	0.521	4.2207e-34
NR_024498	LOC646471	0.521	4.13227e-34
NM_002749	MAPK7	0.52	6.29093e-34
NR_034114	LOC100288123	0.52	6.35859e-34
NM_001001794	DENND6B	0.519	8.36113e-34
NM_015077	SARM1	0.519	8.29492e-34
NM_016333	SRRM2	0.519	8.0726e-34
NR_024458	TPT1-AS1	0.519	7.71753e-34
NM_001114632	JMJD7	0.518	9.96103e-34
NM_015100	POGZ	0.518	1.25319e-33
NM_015282	CLASP1	0.518	1.00793e-33
NM_000445	PLEC	0.517	1.5653e-33
NM_014815	MED24	0.517	1.60284e-33
NM_015395	TECPR1	0.517	1.47746e-33
NM_181715	CRTC2	0.517	1.50084e-33
NR_002918	SNORA48	0.517	1.70664e-33
NM_001142397	CTIF	0.516	2.32023e-33
NM_001144759	PHLDB1	0.516	2.38689e-33
NM_001365	DLG4	0.516	1.78044e-33
NM_014071	NCOA6	0.516	2.28365e-33
NM_022095	ZNF335	0.516	1.89116e-33
NM_001039141	TRIOBP	0.515	2.99655e-33
NM_001098482	CRTC1	0.515	2.47323e-33
NM_001145304	KIAA1683	0.515	3.09544e-33
NR_045072	CSRNP2	0.515	2.86168e-33
NR_015422	LOC149134	0.514	4.24622e-33
NM_001040282	TBC1D3G	0.513	5.48252e-33
NM_058004	PI4KA	0.513	5.71291e-33
NM_004977	KCNC3	0.512	7.12996e-33
NM_007188	ABCB8	0.512	7.29455e-33
NM_003107	SOX4	0.511	1.24187e-32
NM_001145856	SH3BP2	0.51	1.57829e-32
NM_001146334	NACAD	0.51	1.57662e-32
NM_004740	TIAF1	0.51	1.43287e-32
NM_004769	ASIC3	0.51	1.53248e-32
NM_033517	SHANK3	0.51	1.6658e-32
NR_034101	LOC100288346	0.51	1.41726e-32
NM_001012241	MSL1	0.509	2.436e-32
NM_001029882	AHDC1	0.509	1.84184e-32
NM_003170	SUPT6H	0.509	1.87309e-32
NM_030913	SEMA6C	0.509	1.92767e-32
NM_178564	NRBP2	0.509	2.1871e-32
NR_024349	LOC284023	0.509	2.29665e-32
NR_033266	WASH5P	0.509	1.96047e-32
NR_045214	LOC100507373	0.509	1.81149e-32
NM_001123392	TBC1D3H	0.508	2.83965e-32
NM_144997	FLCN	0.508	2.49631e-32
XM_003118584	LOC100505767	0.508	2.98463e-32
NM_015133	MAPK8IP3	0.507	3.40786e-32
NM_018416	FOXJ2	0.507	3.7838e-32
NR_022009	PAR1	0.507	4.07495e-32
NM_001002909	GPATCH8	0.506	5.41308e-32
NM_001009984	C20orf194	0.506	5.88279e-32
NM_001110781	SLC35E2B	0.506	4.75575e-32
NM_004943	DMWD	0.506	6.24862e-32
NM_020360	PLSCR3	0.506	6.1228e-32
NM_148965	TNFRSF25	0.506	5.2919e-32
NM_152346	SLC43A2	0.506	6.27166e-32
NM_173804	TMEM86B	0.506	4.83274e-32
NM_001193388	UNKL	0.505	6.89502e-32
NM_004302	ACVR1B	0.504	9.05883e-32
NM_017789	SEMA4C	0.504	1.0268e-31
NM_020725	ATXN7L1	0.504	9.66053e-32
NM_032561	C22orf23	0.504	1.08783e-31
NR_027287	UCKL1-AS1	0.504	9.67435e-32
NM_001109662	HECTD4	0.503	1.46799e-31
NM_001130965	SUN1	0.503	1.40448e-31
NM_016733	LIMK2	0.503	1.24589e-31
NM_022173	TIA1	0.503	1.2159e-31
NM_001080453	INTS1	0.502	2.14759e-31
NM_001204477	CDRT4	0.502	1.80145e-31
NM_001244008	KIF1A	0.502	1.90948e-31
NM_001501	GNRH2	0.502	1.83951e-31
NM_002332	LRP1	0.502	1.68791e-31
NM_004871	GOSR1	0.502	1.92212e-31
NM_005839	SRRM1	0.502	2.04328e-31
NM_001081563	DMPK	0.501	2.83246e-31
NM_001105203	RUSC1	0.501	2.29855e-31
NM_001204478	TVP23C-CDRT4	0.501	2.83477e-31
NM_014598	SOCS7	0.501	2.48067e-31
NM_020884	MYH7B	0.501	2.68816e-31
NM_022835	PLEKHG2	0.501	2.35396e-31
NM_052928	SMYD4	0.501	2.90079e-31
NM_145735	ARHGEF7	0.501	2.38138e-31
NM_015989	CSAD	0.5	4.27123e-31
NR_036476	TMEM198B	0.5	3.49593e-31
NM_001031698	PRPF40B	0.499	5.70027e-31
NM_007184	NISCH	0.499	5.8622e-31
NM_018011	ARGLU1	0.499	4.53831e-31
NM_182584	C20orf203	0.499	4.41018e-31
NR_002912	SNORA67	0.499	5.52662e-31
NR_036569	PILRB	0.498	8.12358e-31
NR_040535	LOC100506472	0.497	1.01138e-30
NM_006856	ATF7	0.496	1.26902e-30
NM_198317	KLHL17	0.496	1.16339e-30
NM_001001418	TBC1D3C	0.495	1.58263e-30
NM_015175	NBEAL2	0.495	1.97228e-30
NM_002918	RFX1	0.494	2.39604e-30
XR_109348	NARF-OT1	0.494	2.60924e-30
NM_018067	MAP7D1	0.493	3.64831e-30
NM_032450	MROH1	0.493	3.90131e-30
NM_144702	LRRC71	0.493	3.3406e-30
NM_006772	SYNGAP1	0.492	4.38826e-30
NM_015270	ADCY6	0.492	4.13996e-30
NM_030948	PHACTR1	0.492	4.06298e-30
NM_001012454	FAM71F2	0.491	7.14725e-30
NM_015466	PTPN23	0.491	6.66636e-30
NR_037719	C17orf61-PLSCR3	0.491	5.41485e-30
NM_002646	PIK3C2B	0.49	8.60677e-30
NM_005920	MEF2D	0.49	7.84884e-30
NM_080875	MIB2	0.49	8.70698e-30
XM_932037	LOC377711	0.49	9.79125e-30
NM_001145064	GATSL2	0.489	1.02338e-29
NM_001163692	UBAP1L	0.489	1.20221e-29
NM_018125	ARHGEF10L	0.489	1.2979e-29
NR_036573	LOC155060	0.489	1.18586e-29
NM_000094	COL7A1	0.488	1.65613e-29
NM_000199	SGSH	0.488	1.53003e-29
NM_015329	MAU2	0.488	1.40922e-29
NM_015695	BRPF3	0.488	1.77223e-29
NM_018928	PCDHGC4	0.487	2.11397e-29
NM_182557	BCL9L	0.487	2.36179e-29
NM_182931	MLL5	0.487	2.39631e-29
NM_004380	CREBBP	0.486	2.94767e-29
NM_006386	DDX17	0.486	3.37358e-29
NR_046329	TRIM46	0.486	2.99251e-29
NM_057091	ARTN	0.485	3.69893e-29
NR_036636	ADAM1A	0.485	3.50251e-29
XR_110237	LOC283588	0.485	4.41065e-29
NM_001143980	CCDC154	0.484	5.25197e-29
NM_001991	EZH1	0.484	4.81411e-29
NM_003959	HIP1R	0.484	4.83687e-29
NM_012301	MAGI2	0.484	4.76954e-29
NR_003563	PI4KAP1	0.484	4.90151e-29
NR_027410	GOLGA8B	0.484	4.83242e-29
NM_001145063	GATSL1	0.483	7.46081e-29
NM_005419	STAT2	0.483	7.39614e-29
NM_014686	KIAA0355	0.483	7.10036e-29
NM_015151	DIP2A	0.483	6.65923e-29
NM_019112	ABCA7	0.483	7.77048e-29
NM_020652	ZNF286A	0.483	6.71874e-29
NM_021090	MTMR3	0.483	6.5944e-29
NM_024110	CARD14	0.483	7.34315e-29
NM_030937	CCNL2	0.483	6.93857e-29
NM_033502	TRERF1	0.483	6.28067e-29
NM_145798	OSBPL7	0.482	8.36634e-29
NR_003610	PDXDC2P	0.482	1.08088e-28
NR_045118	LOC100289509	0.482	9.18669e-29
NM_001207052	TMEM191C	0.481	1.17551e-28
NM_003427	ZNF76	0.481	1.1482e-28
NM_025224	ZBTB46	0.481	1.24126e-28
NM_001009939	2016-09-05	0.48	1.8564e-28
NM_001024939	SLC2A11	0.48	1.94218e-28
NM_015284	SZT2	0.48	1.59269e-28
NR_028038	GATS	0.48	1.94268e-28
NR_037611	SEPT5-GP1BB	0.48	1.67505e-28
XM_001717074	LOC100130097	0.48	1.96756e-28
XR_108826	LOC644794	0.48	1.77956e-28
NM_017987	RUFY2	0.479	2.71423e-28
NR_027906	MLLT4-AS1	0.479	2.68992e-28
NM_001173431	OBSL1	0.478	2.76113e-28
NM_032019	HDAC10	0.478	2.86422e-28
NM_033400	ZFHX2	0.478	3.49242e-28
NM_004783	TAOK2	0.477	4.27012e-28
NM_001168247	SLFNL1	0.476	5.42667e-28
NM_003885	CDK5R1	0.476	5.54696e-28
NM_138277	C6orf25	0.476	5.87678e-28
NM_181809	BMP8A	0.476	6.12818e-28
NR_002570	CYP2D7P1	0.476	5.27445e-28
NR_033322	NSUN5P1	0.476	5.34167e-28
XR_108727	LOC100128653	0.476	6.61975e-28
NM_001563	IMPG1	0.475	8.75587e-28
NM_005116	SLC23A2	0.475	8.24464e-28
NM_017519	ARID1B	0.474	1.19381e-27
NM_001082578	RBFOX2	0.473	1.4147e-27
NM_014738	KIAA0195	0.473	1.57448e-27
NM_016148	SHANK1	0.473	1.3593e-27
NM_032172	USP42	0.473	1.57289e-27
NR_027409	GOLGA8A	0.473	1.38961e-27
XR_111644	LOC399491	0.473	1.57406e-27
NM_013313	YPEL1	0.472	1.74965e-27
NM_033446	MVB12B	0.472	1.6968e-27
NM_001220	CAMK2B	0.471	2.18015e-27
NM_015094	HIC2	0.471	2.25867e-27
NM_018926	PCDHGB6	0.471	2.69365e-27
NM_001114938	CCDC17	0.47	3.51254e-27
NM_006312	NCOR2	0.47	3.29651e-27
NM_015005	CEP170B	0.47	3.34981e-27
NM_153613	LPCAT4	0.47	3.57896e-27
NM_198526	ZNF710	0.47	2.98295e-27
NM_003458	BSN	0.469	4.0333e-27
NM_013276	SHPK	0.469	5.04219e-27
NM_015085	RAP1GAP2	0.469	4.52081e-27
NM_015124	GRAMD4	0.469	4.13727e-27
NM_032420	PCDH1	0.469	3.94866e-27
NM_199437	PRDM10	0.469	4.23548e-27
NR_045375	LOC100506124	0.469	4.01256e-27
NM_000725	CACNB3	0.468	5.68188e-27
NM_012264	TMEM184B	0.468	5.80411e-27
NM_014731	PROSAPIP1	0.468	5.16343e-27
XR_108833	LOC100505669	0.468	5.63137e-27
NR_024120	DBIL5P	0.467	8.63565e-27
NR_038381	TSC22D1-AS1	0.467	8.91598e-27
NM_001004325	KRTAP5-2	0.466	1.00122e-26
NM_001145536	C17orf107	0.466	1.04408e-26
NM_198935	SS18L1	0.466	9.36479e-27
NR_026966	LOC100130691	0.466	9.31764e-27
NR_033873	FLJ30838	0.466	1.16339e-26
NM_001162501	TNRC6B	0.465	1.49393e-26
NM_015102	NPHP4	0.465	1.44982e-26
NM_032156	CAPRIN2	0.465	1.43466e-26
NM_198537	YJEFN3	0.465	1.40747e-26
NM_001033117	SRGAP3	0.464	2.06666e-26
NM_001142290	MGRN1	0.464	1.92266e-26
NM_001145045	ZNF286B	0.464	1.90382e-26
NM_002588	PCDHGC3	0.464	2.07764e-26
NM_005070	SLC4A3	0.464	1.98985e-26
NM_020825	CRAMP1L	0.464	1.70006e-26
NM_052888	LRRC37B	0.464	1.8141e-26
NM_002409	MGAT3	0.463	2.10948e-26
NM_004984	KIF5A	0.463	2.18324e-26
NM_014687	KIAA0226	0.463	2.44374e-26
NM_017619	RNPC3	0.463	2.63842e-26
NM_018984	SSH1	0.463	2.70023e-26
NM_001099439	EPHA10	0.462	3.48747e-26
NM_001161376	C6orf136	0.462	3.45197e-26
NM_018929	PCDHGC5	0.462	3.5426e-26
NM_130466	UBE3B	0.462	3.07309e-26
NM_003559	PIP4K2B	0.461	4.03438e-26
NM_032596	C9orf24	0.461	4.8815e-26
NM_182597	C7orf53	0.461	3.75991e-26
NR_027788	ZNF767	0.461	4.73058e-26
NR_033323	NSUN5P2	0.461	4.1113e-26
NR_037806	NPPA-AS1	0.461	4.3925e-26
XM_003118695	LOC642799	0.461	4.47895e-26
NM_006266	RALGDS	0.46	4.95507e-26
NM_015349	GLTSCR1L	0.46	6.32847e-26
NM_017590	ZC3H7B	0.46	6.32977e-26
NM_018918	PCDHGA5	0.46	6.14896e-26
NM_018919	PCDHGA6	0.46	4.96133e-26
NM_018921	PCDHGA9	0.46	5.82755e-26
NM_030957	ADAMTS10	0.46	6.42959e-26
NM_138360	LRRC16B	0.46	5.9087e-26
NM_000106	CYP2D6	0.459	7.32397e-26
NM_001010865	EME2	0.459	8.42369e-26
NM_001099415	POM121C	0.459	7.90817e-26
NM_001130413	SCNN1D	0.459	7.78726e-26
NM_018913	PCDHGA10	0.459	7.91673e-26
NM_018916	PCDHGA3	0.459	7.95473e-26
NM_018917	PCDHGA4	0.459	7.7029e-26
NM_018922	PCDHGB1	0.459	6.662e-26
NM_145754	KIFC2	0.459	6.66117e-26
NR_024369	LOC415056	0.459	7.74991e-26
NR_028351	FLJ33360	0.459	6.66902e-26
NM_003736	PCDHGB4	0.458	9.42758e-26
NM_006492	ALX3	0.458	1.01394e-25
NM_016449	C22orf43	0.458	1.0558e-25
NM_022169	ABCG4	0.458	8.51787e-26
NM_080822	OVCA2	0.458	9.97659e-26
NM_175736	FMNL3	0.458	9.15782e-26
NR_024077	WASH2P	0.458	9.86645e-26
NR_026752	CROCCP2	0.458	9.32173e-26
XM_003119146	NBPF12	0.458	1.03431e-25
NM_003635	NDST2	0.457	1.31558e-25
NM_004535	MYT1	0.457	1.10784e-25
NM_013373	ZDHHC8	0.457	1.36942e-25
NM_016532	INPP5K	0.457	1.17384e-25
NM_017721	CC2D1A	0.457	1.37922e-25
NM_018426	TMEM63B	0.457	1.24749e-25
NM_018915	PCDHGA2	0.457	1.21302e-25
NM_032088	PCDHGA8	0.457	1.27704e-25
NR_003711	SNORA11D	0.457	1.31636e-25
NR_003712	SNORA11E	0.457	1.23226e-25
NM_002663	PLD2	0.456	1.48614e-25
NM_003735	PCDHGA12	0.456	1.52705e-25
NM_006011	ST8SIA2	0.456	1.84116e-25
NM_006382	CDRT1	0.456	1.63258e-25
NM_018920	PCDHGA7	0.456	1.60571e-25
NM_018924	PCDHGB3	0.456	1.86423e-25
NM_018925	PCDHGB5	0.456	1.73281e-25
NM_020850	RANBP10	0.456	1.8209e-25
NM_031898	TEKT3	0.456	1.87427e-25
NM_012435	SHC2	0.455	2.37098e-25
NM_018914	PCDHGA11	0.455	2.32902e-25
NM_018923	PCDHGB2	0.455	2.24877e-25
NM_021116	ADCY1	0.455	2.10281e-25
NM_198988	LENG9	0.455	2.10966e-25
NM_001161528	LRRD1	0.454	2.67347e-25
NM_003637	ITGA10	0.454	2.68711e-25
NM_030792	GDPD5	0.454	2.78184e-25
NM_052897	MBD6	0.454	3.16814e-25
NR_002555	LOC613037	0.454	2.65149e-25
NR_028059	PMS2P3	0.454	2.85318e-25
NM_005422	TECTA	0.453	4.09001e-25
NM_198390	CMIP	0.453	3.41378e-25
NR_002821	LOC400927	0.453	3.8934e-25
NR_033289	GK5	0.453	3.47443e-25
NR_038190	AGER	0.453	3.37306e-25
NR_039877	MIR4724	0.453	3.46281e-25
NM_005392	PHF2	0.452	4.45406e-25
NM_016239	MYO15A	0.452	4.29443e-25
NM_018912	PCDHGA1	0.452	4.71946e-25
NM_001172681	ZNF641	0.451	6.24023e-25
NM_001256627	BRSK2	0.451	6.19152e-25
NM_005560	LAMA5	0.451	6.4793e-25
NM_007030	TPPP	0.451	6.06651e-25
NM_014808	FARP2	0.451	6.37707e-25
NM_022753	S100PBP	0.451	5.68733e-25
NM_130464	NPIPL3	0.451	6.8565e-25
NM_133264	WIPF2	0.451	7.26791e-25
NM_178571	TBC1D26	0.451	6.84517e-25
NM_206920	MAMDC4	0.451	6.73078e-25
NR_046357	RNF165	0.451	6.60196e-25
XM_003118485	LOC100510707	0.451	5.99257e-25
NM_014870	ZBTB40	0.45	8.27305e-25
NM_018927	PCDHGB7	0.45	7.69708e-25
NM_024011	CDK11A	0.45	8.12421e-25
NR_015410	LINC00340	0.45	7.61749e-25
NR_021489	LOC338651	0.45	9.19084e-25
XR_110008	LOC100129060	0.45	8.61067e-25
NM_001009610	FAM22D	0.449	1.17439e-24
NM_001015053	HDAC5	0.449	1.21991e-24
NM_014935	PLEKHA6	0.449	1.09547e-24
NM_015986	CRLF3	0.449	1.19574e-24
NM_153700	STRC	0.449	1.13934e-24
NR_024014	PP14571	0.449	9.77461e-25
NR_026963	TTC28-AS1	0.449	9.78737e-25
NR_033711	TP73-AS1	0.449	1.10199e-24
NR_046221	LOC100652999	0.449	1.09508e-24
XM_001127575	LOC728503	0.449	9.72631e-25
XR_109863	LOC100130071	0.449	1.07528e-24
XR_109878	LOC100506748	0.449	1.04138e-24
NM_003297	NR2C1	0.448	1.55574e-24
NR_028049	MTERFD2	0.448	1.32561e-24
NM_000548	TSC2	0.447	1.67914e-24
NM_001122772	AGAP2	0.447	1.98701e-24
NM_001256443	PRRT2	0.447	2.00043e-24
NM_019044	CCDC93	0.447	1.71763e-24
NM_023015	INTS3	0.447	1.65969e-24
NM_025081	NYNRIN	0.447	1.70181e-24
NM_080680	COL11A2	0.447	1.9023e-24
NR_024207	KIAA1875	0.447	1.93841e-24
NR_028045	KLRAP1	0.447	2.01998e-24
XM_003118698	LOC100288332	0.447	2.11112e-24
NM_000964	RARA	0.446	2.26998e-24
NM_001135865	LOC100132247	0.446	2.62408e-24
NM_002319	LRCH4	0.446	2.56744e-24
NM_004185	WNT2B	0.446	2.2432e-24
NM_016263	FZR1	0.446	2.55983e-24
NM_032875	FBXL20	0.446	2.23235e-24
NM_032999	GTF2I	0.446	2.75073e-24
NM_175066	DDX51	0.446	2.26912e-24
XR_108776	LOC100128364	0.446	2.45332e-24
NM_001013690	FIGNL2	0.445	2.96705e-24
NM_001164386	RAPGEF6	0.445	2.90858e-24
NM_006985	NPIP	0.445	2.86675e-24
NM_012447	STAG3	0.445	3.23477e-24
NM_024330	SLC27A3	0.445	3.38938e-24
NM_152385	CLHC1	0.445	3.24038e-24
NR_002737	SNORD59A	0.445	3.30648e-24
NM_001031690	FAM131B	0.444	3.78092e-24
NM_002226	JAG2	0.444	4.65872e-24
NM_014232	VAMP2	0.444	3.92513e-24
NM_020133	AGPAT4	0.444	3.81415e-24
NR_037868	SLFNL1-AS1	0.444	4.30373e-24
NM_001010892	RSPH4A	0.443	5.64235e-24
NM_001081491	NXF1	0.443	5.33027e-24
NM_005529	HSPG2	0.443	5.1796e-24
XR_109152	LOC100507654	0.443	5.7199e-24
XR_109239	GS52	0.443	5.71951e-24
NM_004420	DUSP8	0.442	6.49543e-24
NM_004618	TOP3A	0.442	6.15595e-24
NM_005876	SPEG	0.442	7.19485e-24
NM_015557	CHD5	0.442	7.92358e-24
NR_027486	TBC1D3P2	0.442	7.30695e-24
XR_109915	LINC00342	0.442	7.55564e-24
NM_001410	MEGF8	0.441	9.13465e-24
NM_015690	STK36	0.441	8.75856e-24
NM_017893	SEMA4G	0.441	9.97155e-24
XR_132801	LOC100506257	0.441	8.32708e-24
NM_001007467	SFI1	0.44	1.21499e-23
NM_001037165	FOXK1	0.44	1.1394e-23
NM_001080419	UNK	0.44	1.16318e-23
NM_003823	TNFRSF6B	0.44	1.0901e-23
NM_007359	CASC3	0.44	1.20162e-23
NM_014798	PLEKHM1	0.44	1.33514e-23
NM_015042	ZNF609	0.44	1.03613e-23
NM_031464	RPS6KL1	0.44	1.26181e-23
NM_032870	PNISR	0.44	1.16554e-23
NR_024344	LOC283174	0.44	1.1569e-23
NR_033872	PCBP1-AS1	0.44	1.31513e-23
NR_033932	FLJ35946	0.44	1.16322e-23
XM_003118692	LOC642778	0.44	1.14193e-23
XM_003403461	61E3.4	0.44	1.09422e-23
XR_109708	MGC15705	0.44	1.03973e-23
NM_001165967	HES7	0.439	1.38861e-23
NM_020458	TTC7A	0.439	1.46576e-23
NM_021190	PTBP2	0.439	1.49809e-23
NM_024561	NAA16	0.439	1.47906e-23
NM_153487	MDGA1	0.439	1.55357e-23
NR_024259	LOC728606	0.439	1.61271e-23
XM_377941	LOC402269	0.439	1.39382e-23
NM_005937	MLLT6	0.438	1.9964e-23
NM_006224	PITPNA	0.438	1.88956e-23
NM_021137	TNFAIP1	0.438	1.76379e-23
NM_152245	CPT1B	0.438	1.89245e-23
NM_016841	MAPT	0.437	2.82393e-23
NM_020066	FMN2	0.437	2.33454e-23
NM_001198972	KIAA1522	0.436	2.99669e-23
NM_023083	CAPN10	0.436	3.22788e-23
NR_030646	MIR1225	0.436	3.14479e-23
NM_000018	ACADVL	0.435	4.65849e-23
NM_001256456	CPSF3L	0.435	3.99606e-23
NM_015361	R3HDM1	0.435	3.98325e-23
NM_032932	RAB11FIP4	0.435	4.80014e-23
NM_002673	PLXNB1	0.434	5.72955e-23
NM_013397	PRICKLE4	0.434	6.07618e-23
NM_014338	PISD	0.434	6.07571e-23
NM_014714	IFT140	0.434	5.164e-23
NM_181351	NCAM1	0.434	5.14052e-23
NM_199002	ARHGEF1	0.434	5.09376e-23
NM_001130438	SPTAN1	0.433	6.44567e-23
NM_013318	PRRC2B	0.433	7.81685e-23
NM_015490	SEC31B	0.433	6.36807e-23
NM_178342	C3orf35	0.433	6.71156e-23
NR_033999	LOC100129148	0.433	7.1783e-23
NM_004422	DVL2	0.432	9.13468e-23
NM_015112	MAST2	0.432	8.45335e-23
NM_020747	ZNF608	0.432	8.35265e-23
NM_030630	HID1	0.432	1.0042e-22
NM_152390	TMEM178A	0.432	9.8734e-23
NR_022006	KIAA0087	0.432	9.01648e-23
NM_001017995	SH3PXD2B	0.431	1.30718e-22
NM_001286	CLCN6	0.431	1.22376e-22
NM_006736	DNAJB2	0.431	1.24224e-22
NM_014844	TECPR2	0.431	1.07622e-22
NM_152772	TCP11L2	0.431	1.12945e-22
NM_153340	ATXN7L2	0.431	1.1549e-22
NM_007148	RNF112	0.43	1.68761e-22
NM_015033	FNBP1	0.43	1.47423e-22
NM_015338	ASXL1	0.43	1.55769e-22
NM_032489	ACRBP	0.43	1.61605e-22
XM_372730	LOC390937	0.43	1.60154e-22
NM_003737	DCHS1	0.429	2.16803e-22
NM_018980	TAS2R5	0.429	1.89761e-22
NM_020770	CGN	0.429	2.08531e-22
NM_025045	BAIAP2L2	0.429	1.93168e-22
NM_031229	RBCK1	0.429	2.2202e-22
NM_207348	SLC25A34	0.429	2.07591e-22
NM_001001998	EXOSC10	0.428	2.53117e-22
NM_001002837	INPP5J	0.428	2.82921e-22
NM_001171976	CDHR2	0.428	2.78618e-22
NM_003718	CDK13	0.428	2.66292e-22
NM_004830	MED23	0.428	2.74413e-22
NM_004937	CTNS	0.428	2.57824e-22
NM_006767	LZTR1	0.428	2.52488e-22
NM_015144	ZCCHC14	0.428	2.29103e-22
NM_020845	PITPNM2	0.428	2.75054e-22
NM_172171	CAMK2G	0.428	2.79817e-22
NR_002809	LOC338799	0.428	2.48254e-22
XM_002342739	LOC100288807	0.428	2.88769e-22
NM_001256494	MAN2C1	0.427	3.43575e-22
NM_005685	GTF2IRD1	0.427	3.67049e-22
NM_012231	PRDM2	0.427	3.67895e-22
NM_024848	MORN1	0.427	3.60047e-22
NR_037642	LOC100527964	0.427	3.1358e-22
NM_001024593	MSS51	0.426	4.29367e-22
NM_001080434	LMTK3	0.426	3.87982e-22
NM_003632	CNTNAP1	0.426	4.48691e-22
NM_015104	ATG2A	0.426	4.5143e-22
NM_015226	CLEC16A	0.426	4.48474e-22
NM_023011	UPF3A	0.426	4.05103e-22
NM_057169	GIT2	0.426	3.83521e-22
NR_024497	LOC399744	0.426	4.31711e-22
NR_033373	KIF9-AS1	0.426	3.93851e-22
XR_109720	LOC100506544	0.426	4.66452e-22
NM_014855	AP5Z1	0.425	5.27521e-22
NM_020341	PAK7	0.425	5.02893e-22
NM_032449	CC2D1B	0.425	4.86164e-22
NM_144775	SMCR8	0.425	6.02229e-22
NM_001024948	FNBP1L	0.424	6.47138e-22
NM_001168368	GALNTL1	0.424	6.9249e-22
NM_005847	SLC23A1	0.424	7.61109e-22
NM_015409	EP400	0.424	6.23902e-22
NM_016276	SGK2	0.424	7.10874e-22
NM_133369	UNC5A	0.424	7.20672e-22
NM_145651	SCGB1C1	0.424	7.63427e-22
NR_002184	RRP7B	0.424	7.51703e-22
NR_026893	POU6F1	0.424	6.81338e-22
NR_026928	N4BP2L2-IT2	0.424	6.42324e-22
NR_033912	LOC100129316	0.424	6.265e-22
NR_037162	TTLL3	0.424	6.26616e-22
NM_000435	NOTCH3	0.423	8.66968e-22
NM_003622	PPFIBP1	0.423	8.8377e-22
NM_007271	STK38	0.423	1.00473e-21
NM_015215	CAMTA1	0.423	8.1449e-22
NM_020787	ZNF624	0.423	8.09293e-22
NM_178170	NEK8	0.423	8.0052e-22
NR_003046	SNORD59B	0.423	8.71884e-22
NR_024368	FLJ45340	0.423	9.20099e-22
XR_132720	LOC100506486	0.423	8.25226e-22
NM_001085454	GIT1	0.422	1.28516e-21
NM_014786	ARHGEF17	0.422	1.17841e-21
NM_015662	IFT172	0.422	1.21054e-21
NM_153033	KCTD7	0.422	1.21884e-21
NM_000697	ALOX12	0.421	1.48139e-21
NM_000723	CACNB1	0.421	1.57239e-21
NM_001130448	C15orf62	0.421	1.62566e-21
NM_005781	TNK2	0.421	1.44101e-21
NM_014751	MTSS1	0.421	1.63256e-21
NR_003713	LOC728613	0.421	1.2928e-21
NM_001129993	KIAA1841	0.42	1.99917e-21
NM_001807	CEL	0.42	1.99197e-21
NM_007171	POMT1	0.42	1.75523e-21
NM_015197	PACS2	0.42	2.03915e-21
NM_052841	TSSK3	0.42	1.82751e-21
NM_174920	SAMD14	0.42	1.76401e-21
NM_001007561	IRGQ	0.419	2.42555e-21
NM_004522	KIF5C	0.419	2.10624e-21
NM_012407	PICK1	0.419	2.50627e-21
NM_014801	PCNXL2	0.419	2.4266e-21
NM_020764	CASKIN1	0.419	2.25014e-21
NM_175854	PAN3	0.419	2.48017e-21
NR_028407	ARMCX4	0.419	2.10545e-21
NR_033852	LOC283177	0.419	2.68559e-21
NM_003660	PPFIA3	0.418	3.30706e-21
NM_004592	SFSWAP	0.418	2.68476e-21
NM_004860	FXR2	0.418	3.14365e-21
NM_005761	PLXNC1	0.418	3.00629e-21
XM_042978	FRMPD3	0.418	3.21066e-21
NM_001146016	TJAP1	0.417	3.83043e-21
NM_001252507	C14orf132	0.417	4.36694e-21
NM_004486	GOLGA2	0.417	4.32741e-21
NM_052893	BTBD9	0.417	3.98564e-21
XM_002342726	LOC100287294	0.417	3.42716e-21
XR_108779	LOC100288594	0.417	3.9953e-21
NM_001080429	CAMSAP3	0.416	5.41363e-21
NM_001092	ABR	0.416	5.04158e-21
NM_001097610	LOC653486	0.416	5.38178e-21
NM_001251964	TP53AIP1	0.416	5.41614e-21
NM_020137	GRIPAP1	0.416	4.98802e-21
NM_020824	ARHGAP21	0.416	4.50327e-21
NM_020978	AMY2B	0.416	4.72697e-21
NM_173582	PGM2L1	0.416	4.77807e-21
NR_015368	LOC643837	0.416	4.81058e-21
NR_036440	POU5F1P3	0.416	4.53349e-21
NM_001167986	INCA1	0.415	6.56315e-21
NM_002470	MYH3	0.415	5.96049e-21
NM_003344	UBE2H	0.415	6.44756e-21
NM_018723	RBFOX1	0.415	6.15832e-21
NM_033393	FHDC1	0.415	5.81064e-21
NR_024027	LINC00158	0.415	5.57375e-21
NR_036050	MIR1233-1	0.415	5.88808e-21
NR_036261	MIR1233-2	0.415	5.88412e-21
NM_017891	C1orf159	0.414	7.39455e-21
NM_181861	APAF1	0.414	8.22031e-21
NM_182703	ANKDD1A	0.414	7.42217e-21
NM_001143852	TCHP	0.413	9.4025e-21
NM_001162530	SH3D21	0.413	9.48618e-21
NM_018667	SMPD3	0.413	1.07334e-20
NM_198853	TRIM74	0.413	1.15225e-20
NM_198924	TRIM73	0.413	9.98777e-21
NM_207396	RNF207	0.413	1.14753e-20
NM_005679	TAF1C	0.412	1.35633e-20
NM_013325	ATG4B	0.412	1.20999e-20
NM_014700	RAB11FIP3	0.412	1.35332e-20
NM_020431	TMEM63C	0.412	1.25292e-20
NM_020442	VARS2	0.412	1.37676e-20
NM_022066	UBE2O	0.412	1.3166e-20
NM_170754	TENC1	0.412	1.20097e-20
NR_027329	PSMG3-AS1	0.412	1.37164e-20
NR_037803	BACE1-AS	0.412	1.35293e-20
XM_003118532	ZDHHC11B	0.412	1.16079e-20
XR_132734	LINC00539	0.412	1.39965e-20
NM_001012508	SPRN	0.411	1.66007e-20
NM_004489	GPS2	0.411	1.84278e-20
NM_015478	L3MBTL1	0.411	1.46892e-20
NM_181788	H1FNT	0.411	1.50855e-20
NR_024593	POM121L10P	0.411	1.57051e-20
NM_001256829	LOC100862671	0.41	1.86122e-20
NM_005104	BRD2	0.41	2.16758e-20
NM_014636	RALGPS1	0.41	1.88784e-20
NM_015347	RIMBP2	0.41	2.01703e-20
NM_015852	ZNF117	0.41	2.24106e-20
NM_018400	SCN3B	0.41	2.19056e-20
NM_022140	EPB41L4A	0.41	1.96696e-20
NM_033480	FBXO9	0.41	2.31059e-20
NM_052839	PANX2	0.41	1.9539e-20
NR_002950	SNORA2A	0.41	2.02614e-20
NR_003602	LOC541473	0.41	1.93224e-20
NR_024019	FAM193B	0.41	1.95484e-20
NR_026943	LOC642852	0.41	1.88278e-20
NM_001113407	LDB1	0.409	2.41857e-20
NM_001178137	CPEB3	0.409	2.35379e-20
NR_003290	EP400NL	0.409	2.7124e-20
NM_001020658	PUM1	0.408	3.17801e-20
NM_006311	NCOR1	0.408	3.11723e-20
NM_018960	GNMT	0.408	3.69766e-20
NM_025082	CENPT	0.408	3.16149e-20
NM_025251	ARHGAP39	0.408	3.34085e-20
NM_032329	ING5	0.408	3.10924e-20
NM_213636	PDLIM7	0.408	3.46574e-20
NR_002206	GTF2IP1	0.408	3.14904e-20
NM_001039397	TBC1D28	0.407	4.37131e-20
NM_001242313	TMEM191B	0.407	4.23504e-20
NM_002751	MAPK11	0.407	4.47639e-20
NM_003010	MAP2K4	0.407	4.02038e-20
NM_003119	SPG7	0.407	4.25253e-20
NM_014444	TUBGCP4	0.407	4.27015e-20
NM_015689	DENND2A	0.407	4.27297e-20
NM_024909	ATAT1	0.407	4.26272e-20
NM_033386	MICALL1	0.407	3.95278e-20
NM_152988	SPPL2B	0.407	4.23626e-20
NM_207577	MAP6	0.407	4.01421e-20
NM_000487	ARSA	0.406	4.75876e-20
NM_001009880	KIAA0930	0.406	5.15279e-20
NM_005224	ARID3A	0.406	5.05603e-20
NM_014023	WDR37	0.406	5.1482e-20
NM_014705	DOCK4	0.406	4.75604e-20
NM_016272	TOB2	0.406	4.8165e-20
NM_175634	RUNX1T1	0.406	5.04302e-20
NR_003580	LOC100093631	0.406	5.39942e-20
NR_031597	MIR1228	0.406	5.17278e-20
NM_001077664	URGCP	0.405	7.03767e-20
NM_002447	MST1R	0.405	6.82733e-20
NM_019096	GTPBP2	0.405	6.17198e-20
NM_032444	SLX4	0.405	6.93778e-20
NR_040012	SPAG5-AS1	0.405	6.08375e-20
XM_002343430	LOC728888	0.405	6.17998e-20
NM_001198999	SEMA6D	0.404	7.62216e-20
NM_003954	MAP3K14	0.404	8.1926e-20
NM_015849	CELA2B	0.404	7.57396e-20
NM_178819	AGPAT6	0.404	8.76648e-20
NR_030527	MIR765	0.404	8.69308e-20
NR_038386	LOC728537	0.404	9.44662e-20
NR_040582	STAG3L3	0.404	9.51647e-20
NM_001098497	SGSM1	0.403	1.18591e-19
NM_001136223	RCOR3	0.403	9.83657e-20
NM_006006	ZBTB16	0.403	9.9586e-20
NM_006213	PHKG1	0.403	1.08579e-19
NM_006849	PDIA2	0.403	1.19711e-19
NM_015846	MBD1	0.403	9.68449e-20
NM_152505	LCA5L	0.403	1.00345e-19
NM_213589	RAPH1	0.403	1.0085e-19
NR_031616	MIR1285-1	0.403	1.01024e-19
XR_109285	LOC100507092	0.403	1.11428e-19
XR_132523	LOC100506458	0.403	1.12938e-19
NM_001134225	INPP4A	0.402	1.33478e-19
NM_001136538	ACAD10	0.402	1.27366e-19
NM_001199281	CABIN1	0.402	1.42138e-19
NM_002586	PBX2	0.402	1.20717e-19
NM_006035	CDC42BPB	0.402	1.2619e-19
NM_013293	TRA2A	0.402	1.44171e-19
NM_015025	MYT1L	0.402	1.46058e-19
NM_022749	FAM160B2	0.402	1.32273e-19
NM_052874	STX1B	0.402	1.36583e-19
NM_144628	TBC1D20	0.402	1.46692e-19
NM_152493	ZNF362	0.402	1.33106e-19
NM_152745	NXPH1	0.402	1.41323e-19
NR_002739	SNORD56	0.402	1.47312e-19
NR_002816	MRPS31P5	0.402	1.33321e-19
XR_110396	LOC100128262	0.402	1.27825e-19
NM_001080471	PEAR1	0.401	1.60052e-19
NM_001134831	AHI1	0.401	1.62377e-19
NM_001144000	AGAP5	0.401	1.85922e-19
NM_003356	UCP3	0.401	1.80704e-19
NM_003388	CLIP2	0.401	1.72012e-19
NM_006185	NUMA1	0.401	1.57924e-19
NM_006804	STARD3	0.401	1.51101e-19
NM_014943	ZHX2	0.401	1.64009e-19
NM_018994	FBXO42	0.401	1.78336e-19
NM_020184	CNNM4	0.401	1.78423e-19
NM_020762	SRGAP1	0.401	1.80171e-19
NM_022648	TNS1	0.401	1.55475e-19
NM_152221	CSNK1E	0.401	1.81517e-19
NM_153270	KLHL34	0.401	1.85939e-19
NR_024616	INE1	0.401	1.70309e-19
NR_036443	HERC2P9	0.401	1.67364e-19
NR_039981	LOC100216546	0.401	1.61196e-19
NM_001014283	DCUN1D2	0.4	2.21273e-19
NM_001048183	PHACTR4	0.4	2.07211e-19
NM_001085375	C1orf226	0.4	1.89002e-19
NM_003985	TNK1	0.4	2.23764e-19
NM_015052	HECW1	0.4	2.31185e-19
NM_032944	STK31	0.4	1.9551e-19
NR_003035	SNORA16A	0.4	1.97611e-19
NR_037847	LOC100506730	0.4	1.95393e-19
NM_001040455	SIDT2	0.399	2.73455e-19
NM_001080406	C12orf71	0.399	2.94305e-19
NM_001135993	TTC39C	0.399	2.50095e-19
NM_001145053	EFCAB5	0.399	2.79064e-19
NM_007247	SYNRG	0.399	2.37514e-19
NM_014780	CUL7	0.399	2.84026e-19
NM_014944	CLSTN1	0.399	2.77906e-19
NM_015207	OTUD3	0.399	2.78063e-19
NR_002976	SNORA44	0.399	2.45599e-19
NR_003929	PPIEL	0.399	2.48333e-19
XR_109412	FLJ44342	0.399	2.42209e-19
XR_132604	LOC100507419	0.399	2.78298e-19
NM_001172673	CELF5	0.398	3.37122e-19
NM_001668	ARNT	0.398	3.11628e-19
NM_002541	OGDH	0.398	3.62615e-19
NM_002585	PBX1	0.398	3.09454e-19
NM_002855	PVRL1	0.398	3.647e-19
NM_005699	IL18BP	0.398	3.42967e-19
NM_005975	PTK6	0.398	3.01353e-19
NM_015001	SPEN	0.398	3.43768e-19
NM_016019	LUC7L2	0.398	3.64538e-19
NM_016823	CRK	0.398	3.46424e-19
NM_024602	HECTD3	0.398	3.11533e-19
NM_024735	FBXO31	0.398	3.43039e-19
NM_033124	CCDC65	0.398	3.42932e-19
NM_033419	PGAP3	0.398	3.34224e-19
NM_133471	PPP1R18	0.398	3.66746e-19
NM_138468	ICA1L	0.398	3.44173e-19
NR_030293	MIR568	0.398	2.97365e-19
NR_030627	MIR922	0.398	3.01496e-19
NR_036614	DCLK2	0.398	3.08938e-19
NM_001014765	FBXO44	0.397	4.49352e-19
NM_001040000	MLLT4	0.397	4.0868e-19
NM_001135999	RUSC2	0.397	4.04702e-19
NM_002429	MMP19	0.397	4.23972e-19
NM_004536	NAIP	0.397	4.62996e-19
NR_015341	LRRC37BP1	0.397	3.74595e-19
NR_024550	DMTF1	0.397	4.42941e-19
NR_027456	LOC100272228	0.397	4.66068e-19
XR_110300	LOC100506965	0.397	4.45605e-19
NM_000425	L1CAM	0.396	4.68001e-19
NM_001012509	SLC45A2	0.396	5.03555e-19
NM_001142730	KCTD1	0.396	5.03227e-19
NM_002516	NOVA2	0.396	5.23137e-19
NM_003165	STXBP1	0.396	5.67038e-19
NM_005309	GPT	0.396	4.90859e-19
NM_020317	C1orf63	0.396	4.75686e-19
NR_038889	LOC401320	0.396	5.29352e-19
NR_038965	LOC100506497	0.396	4.88306e-19
NM_001198609	MAP7	0.395	6.12097e-19
NM_003560	PLA2G6	0.395	6.99384e-19
NM_006378	SEMA4D	0.395	6.48845e-19
NM_016169	SUFU	0.395	6.39058e-19
NM_032726	PLCD4	0.395	6.111e-19
NM_203299	C9orf131	0.395	5.89542e-19
NR_024494	BCRP3	0.395	6.41359e-19
XR_132744	LOC100506276	0.395	6.80484e-19
NM_000419	ITGA2B	0.394	8.69406e-19
NM_012309	SHANK2	0.394	8.30049e-19
NM_014149	WDR91	0.394	8.83914e-19
NM_015594	TBC1D29	0.394	8.79996e-19
NM_018530	GSDMB	0.394	8.45157e-19
NR_023915	IPW	0.394	8.4099e-19
NR_026850	MTMR9LP	0.394	7.85955e-19
NM_001470	GABBR1	0.393	9.82832e-19
NM_014631	SH3PXD2A	0.393	9.90021e-19
NM_014905	GLS	0.393	1.01186e-18
NM_020988	GNAO1	0.393	1.04818e-18
NM_031474	NRIP2	0.393	1.04214e-18
NM_199282	ARHGAP27	0.393	9.64414e-19
NR_024011	LOC286367	0.393	9.71275e-19
NR_030299	MIR573	0.393	9.89313e-19
NR_037861	PPT2-EGFL8	0.393	1.06754e-18
NM_001004342	TRIM67	0.392	1.17859e-18
NM_001037131	AGAP1	0.392	1.24769e-18
NM_002098	GUCA1B	0.392	1.42829e-18
NM_003089	SNRNP70	0.392	1.21942e-18
NM_003331	TYK2	0.392	1.37664e-18
NM_004381	ATF6B	0.392	1.14912e-18
NM_014989	RIMS1	0.392	1.3328e-18
NM_018027	FRMD4A	0.392	1.15213e-18
NM_144633	KCNH8	0.392	1.20336e-18
NM_172095	CATSPER2	0.392	1.17033e-18
NR_034089	LOC100131564	0.392	1.24105e-18
XR_108279	LOC100287934	0.392	1.25004e-18
NM_000332	ATXN1	0.391	1.51078e-18
NM_001005388	NFASC	0.391	1.50628e-18
NM_002230	JUP	0.391	1.44364e-18
NM_032451	SPIRE2	0.391	1.79081e-18
NM_152792	ASPRV1	0.391	1.4611e-18
NM_207370	GPR153	0.391	1.76508e-18
NM_000863	HTR1B	0.39	2.21144e-18
NM_001616	ACVR2A	0.39	1.90401e-18
NM_014802	C2CD5	0.39	2.09956e-18
NM_014957	DENND3	0.39	1.8462e-18
NM_015336	ZDHHC17	0.39	1.81551e-18
NM_032552	DAB2IP	0.39	1.81113e-18
NM_152363	ANKLE1	0.39	2.19682e-18
NM_173564	NYAP1	0.39	1.94668e-18
NM_198461	LONRF2	0.39	1.92888e-18
XR_110593	LOC643696	0.39	1.942e-18
NM_000699	AMY2A	0.389	2.62197e-18
NM_001010922	BCL2L15	0.389	2.58175e-18
NM_001256183	ANKRD11	0.389	2.27233e-18
NM_006989	RASA4	0.389	2.39997e-18
NM_014734	KIAA0247	0.389	2.33284e-18
NM_020429	SMURF1	0.389	2.37213e-18
NM_021731	MFSD12	0.389	2.34486e-18
NM_033343	LHX4	0.389	2.77713e-18
NM_058241	CCNT2	0.389	2.3185e-18
NM_144622	DCST2	0.389	2.70084e-18
NR_033374	LOC100289019	0.389	2.4871e-18
NR_033777	TEX21P	0.389	2.39228e-18
XR_109365	LOC100506974	0.389	2.72361e-18
NM_000260	MYO7A	0.388	3.29184e-18
NM_001198525	TCF7L2	0.388	3.17588e-18
NM_003923	FOXH1	0.388	2.97138e-18
NM_006122	MAN2A2	0.388	2.85706e-18
NM_052902	STK11IP	0.388	3.15845e-18
NM_172071	RC3H1	0.388	3.03138e-18
NR_003226	AFG3L1P	0.388	2.91333e-18
NR_024117	MSTO2P	0.388	3.29175e-18
NM_000083	CLCN1	0.387	4.001e-18
NM_001032999	CBFA2T2	0.387	3.48244e-18
NM_001207025	POU2F2	0.387	3.99646e-18
NM_004732	KCNAB3	0.387	3.77999e-18
NM_020245	TULP4	0.387	3.53639e-18
NM_022568	ALDH8A1	0.387	3.71893e-18
NM_030808	NDEL1	0.387	3.54062e-18
NR_029423	MAP2K4P1	0.387	3.92416e-18
NM_001024858	SPTB	0.386	4.75291e-18
NM_001100412	DROSHA	0.386	4.79194e-18
NM_001145056	SLC44A2	0.386	4.45837e-18
NM_001166305	TMEM44	0.386	5.04858e-18
NM_001703	BAI2	0.386	4.8036e-18
NM_001793	CDH3	0.386	4.54571e-18
NM_002401	MAP3K3	0.386	5.23643e-18
NM_007053	CD160	0.386	4.5696e-18
NM_007054	KIF3A	0.386	5.04056e-18
NM_012448	STAT5B	0.386	4.5867e-18
NM_014215	INSRR	0.386	4.60847e-18
NM_014591	KCNIP2	0.386	4.95204e-18
NM_018908	PCDHA5	0.386	4.40136e-18
NM_032287	LDOC1L	0.386	4.79299e-18
NM_001671	ASGR1	0.385	5.76095e-18
NM_001848	COL6A1	0.385	5.93797e-18
NM_002357	MXD1	0.385	6.65732e-18
NM_014649	SAFB2	0.385	6.05921e-18
NM_133171	ELMO2	0.385	5.86697e-18
NM_152744	SDK1	0.385	6.34744e-18
NM_198082	CCDC57	0.385	5.93641e-18
NR_028327	LOC100133331	0.385	6.57759e-18
NR_033690	C1orf213	0.385	5.70813e-18
NR_046285	LOC100130744	0.385	6.44723e-18
NM_001242901	LOC100131094	0.384	7.47573e-18
NM_002390	ADAM11	0.384	7.94759e-18
NM_005778	RBM5	0.384	6.79183e-18
NM_014924	ATG14	0.384	7.44351e-18
NM_015047	EMC1	0.384	7.79232e-18
NM_015069	ZNF423	0.384	6.81404e-18
NM_018006	TRMU	0.384	6.72141e-18
NM_025261	LY6G6C	0.384	6.81239e-18
NM_032482	DOT1L	0.384	7.69788e-18
NM_147202	FAM219A	0.384	7.7701e-18
NR_028326	LOC100133161	0.384	7.09814e-18
NR_034108	TRAF3IP2-AS1	0.384	8.07256e-18
NR_038276	LOC100506895	0.384	6.92363e-18
NM_000359	TGM1	0.383	8.92809e-18
NM_001080953	PLAGL1	0.383	8.87901e-18
NM_001190201	CES4A	0.383	8.2842e-18
NM_001517	GTF2H4	0.383	8.93224e-18
NM_006610	MASP2	0.383	9.45245e-18
NM_018717	MAML3	0.383	8.41993e-18
NM_025190	ANKRD36B	0.383	9.26318e-18
NM_032134	QRICH2	0.383	9.53417e-18
NM_033088	STRIP1	0.383	8.62365e-18
NM_005385	NKTR	0.382	1.17801e-17
NM_015074	KIF1B	0.382	1.07917e-17
NM_015691	WWC3	0.382	1.15849e-17
NM_152914	C17orf103	0.382	1.02827e-17
XR_108282	LOC284600	0.382	1.03174e-17
XR_133281	LOC100653309	0.382	1.21831e-17
NM_001136263	C2CD4C	0.381	1.40797e-17
NM_002616	PER1	0.381	1.2975e-17
NM_005688	ABCC5	0.381	1.33225e-17
NM_014956	CEP164	0.381	1.55164e-17
NM_020729	ODF2L	0.381	1.41897e-17
NM_024682	TBC1D17	0.381	1.56524e-17
NM_032294	CAMKK1	0.381	1.33543e-17
NR_024540	WASH7P	0.381	1.40251e-17
NM_001003891	MED15	0.38	1.68941e-17
NM_001008409	TTLL9	0.38	1.78338e-17
NM_001110514	EBF4	0.38	1.69652e-17
NM_001113434	C17orf51	0.38	1.63376e-17
NM_004768	SRSF11	0.38	1.80089e-17
NM_014509	SERHL2	0.38	1.63675e-17
NM_015833	ADARB1	0.38	1.76476e-17
NM_016287	HP1BP3	0.38	1.78037e-17
NM_152419	HGSNAT	0.38	1.89238e-17
NM_152558	IQCE	0.38	1.94641e-17
NR_026935	LOC158696	0.38	1.68054e-17
NR_036501	LOC401321	0.38	1.68888e-17
NM_001079843	CASZ1	0.379	2.30634e-17
NM_014615	GSE1	0.379	2.09706e-17
NM_020759	STARD9	0.379	2.04111e-17
NM_021817	HAPLN2	0.379	2.16337e-17
NM_152643	KNDC1	0.379	2.3899e-17
NM_181435	C1QTNF3	0.379	2.20711e-17
NM_001112800	SLC8A1	0.378	2.45555e-17
NM_001144875	DOK3	0.378	2.48644e-17
NM_004482	GALNT3	0.378	2.46411e-17
NM_018905	PCDHA2	0.378	3.01323e-17
NM_138367	ZNF251	0.378	2.48558e-17
NM_000382	ALDH3A2	0.377	3.26827e-17
NM_001007237	IGSF3	0.377	3.57373e-17
NM_001242581	RIN2	0.377	3.42792e-17
NM_001606	ABCA2	0.377	3.24905e-17
NM_002037	FYN	0.377	3.52846e-17
NM_003110	SP2	0.377	3.09997e-17
NM_014268	MAPRE2	0.377	3.32951e-17
NM_015015	KDM4B	0.377	3.07743e-17
NM_015078	MCF2L2	0.377	3.13711e-17
NM_032316	NICN1	0.377	3.44781e-17
NM_206926	SEPN1	0.377	3.09432e-17
NR_004054	SNORD103A	0.377	3.05085e-17
NR_024116	RASA4CP	0.377	3.62619e-17
NR_033295	SNORD103B	0.377	3.04943e-17
XR_110587	LOC100130027	0.377	3.35267e-17
NM_001083956	ZNF655	0.376	3.95979e-17
NM_001242833	NDRG4	0.376	3.90897e-17
NM_001332	CTNND2	0.376	3.85113e-17
NM_012324	MAPK8IP2	0.376	4.50451e-17
NM_015401	HDAC7	0.376	4.14256e-17
NM_017607	PPP1R12C	0.376	4.37936e-17
NM_018028	SAMD4B	0.376	4.57822e-17
NM_018351	FGD6	0.376	3.92877e-17
NM_020654	SENP7	0.376	4.24908e-17
NM_024052	GID4	0.376	3.90412e-17
NM_033389	SSH2	0.376	4.56397e-17
NM_052840	CELF6	0.376	4.35976e-17
NM_145686	MAP4K4	0.376	4.41794e-17
NR_033248	GCSHP3	0.376	4.25525e-17
NR_036199	MIR4315-1	0.376	4.3124e-17
NR_036271	MIR4315-2	0.376	4.31042e-17
NR_039846	MIR4697	0.376	3.89574e-17
NR_039949	MIR4786	0.376	4.20339e-17
NR_045388	LUST	0.376	3.7326e-17
NM_001011880	CLEC18B	0.375	4.84638e-17
NM_001166347	SLC26A11	0.375	5.03939e-17
NM_004443	EPHB3	0.375	5.62643e-17
NM_006048	UBE4B	0.375	5.50568e-17
NM_014757	MAML1	0.375	5.0988e-17
NM_018909	PCDHA6	0.375	5.17298e-17
NM_020798	USP35	0.375	5.08632e-17
NR_027455	LOC100131434	0.375	4.83024e-17
NR_028058	LOC100132832	0.375	4.76319e-17
NM_001184727	GPRASP1	0.374	6.57699e-17
NM_002206	ITGA7	0.374	6.18123e-17
NM_002613	PDPK1	0.374	6.13319e-17
NM_003673	TCAP	0.374	5.98672e-17
NM_004093	EFNB2	0.374	6.61794e-17
NM_012062	DNM1L	0.374	6.43254e-17
NM_015026	MON2	0.374	5.91834e-17
NM_024307	GDPD3	0.374	6.07719e-17
NM_053043	RBM33	0.374	6.24676e-17
NM_182546	VSTM2A	0.374	6.15564e-17
NM_183337	RGS11	0.374	6.5929e-17
NR_024281	LINC00599	0.374	6.88398e-17
NM_001130720	AHCYL2	0.373	8.18724e-17
NM_001135219	PIP5KL1	0.373	8.58151e-17
NM_001160226	CNR1	0.373	7.26667e-17
NM_001163735	MYO19	0.373	8.13306e-17
NM_004762	CYTH1	0.373	8.29898e-17
NM_007118	TRIO	0.373	7.90163e-17
NM_014702	KIAA0408	0.373	8.4847e-17
NM_017617	NOTCH1	0.373	7.37045e-17
NM_017623	CNNM3	0.373	7.98158e-17
NM_019593	GPCPD1	0.373	7.76195e-17
NR_002165	HMGB3P1	0.373	8.14576e-17
XM_001714786	AGAP10	0.373	7.58848e-17
NM_001105207	LAMA4	0.372	8.76658e-17
NM_001130921	RABL2B	0.372	9.00774e-17
NM_001160302	SYNJ1	0.372	1.0426e-16
NM_002194	INPP1	0.372	9.49987e-17
NM_002254	KIF3C	0.372	1.02982e-16
NM_002840	PTPRF	0.372	9.52887e-17
NM_004932	CDH6	0.372	9.41873e-17
NM_006141	DYNC1LI2	0.372	9.37646e-17
NM_006290	TNFAIP3	0.372	1.04698e-16
NM_006954	ZNF33A	0.372	8.59344e-17
NM_014718	CLSTN3	0.372	1.04974e-16
NM_015050	FTSJD2	0.372	9.65102e-17
NM_018910	PCDHA7	0.372	1.00631e-16
NM_020223	FAM20C	0.372	9.92231e-17
NM_025258	VWA7	0.372	9.52266e-17
NM_138477	CDAN1	0.372	8.83107e-17
NM_182619	CLEC18A	0.372	9.80205e-17
NM_198443	NRN1L	0.372	9.38357e-17
NR_038994	LOC285878	0.372	9.45148e-17
NM_001099338	FAM22A	0.371	1.06664e-16
NM_005334	HCFC1	0.371	1.20907e-16
NR_002981	SNORA51	0.371	1.11935e-16
NR_033345	GGA3	0.371	1.27974e-16
NR_036680	DPY19L1P1	0.371	1.26037e-16
NM_000197	HSD17B3	0.37	1.46089e-16
NM_002973	ATXN2	0.37	1.56281e-16
NM_005259	MSTN	0.37	1.47713e-16
NM_005338	HIP1	0.37	1.42766e-16
NM_012156	EPB41L1	0.37	1.55703e-16
NM_017859	UCKL1	0.37	1.33465e-16
NM_021202	TP53INP2	0.37	1.31797e-16
NM_021947	SRR	0.37	1.33708e-16
NM_152743	BRAT1	0.37	1.52932e-16
NM_173619	CLEC18C	0.37	1.46324e-16
NM_198076	COX20	0.37	1.5958e-16
NM_000718	CACNA1B	0.369	1.67201e-16
NM_001080517	SETD5	0.369	1.84335e-16
NM_001080825	TMEM120B	0.369	1.75076e-16
NM_001105079	FBRS	0.369	1.88987e-16
NM_001136195	TNPO2	0.369	1.89719e-16
NM_005421	TAL2	0.369	1.70587e-16
NM_006204	PDE6C	0.369	1.85723e-16
NM_006676	USP20	0.369	1.90283e-16
NM_014663	KDM4A	0.369	1.70186e-16
NM_015374	SUN2	0.369	1.76536e-16
NM_018911	PCDHA8	0.369	1.6174e-16
NM_020722	KIAA1211	0.369	1.6323e-16
NM_025163	PIGZ	0.369	1.92504e-16
NM_153026	PRICKLE1	0.369	1.79064e-16
NM_178563	AGBL3	0.369	1.60802e-16
NM_182492	LRP5L	0.369	1.66507e-16
NR_003065	SNORD84	0.369	1.67137e-16
NR_033827	KDM4A-AS1	0.369	1.91149e-16
NR_040093	STARD4-AS1	0.369	1.72835e-16
XM_003118598	RASA4B	0.369	1.67299e-16
NM_001042697	ZSWIM7	0.368	2.17245e-16
NM_001098821	TMEM91	0.368	2.05466e-16
NM_001145928	SAP130	0.368	2.13609e-16
NM_004938	DAPK1	0.368	2.04245e-16
NM_006099	PIAS3	0.368	2.04142e-16
NM_014272	ADAMTS7	0.368	2.08115e-16
NM_014607	UBXN4	0.368	2.16614e-16
NM_018906	PCDHA3	0.368	2.25569e-16
NM_031454	SELO	0.368	2.34592e-16
NM_032534	KRBA1	0.368	1.96802e-16
NM_033486	CDK11B	0.368	2.01599e-16
NR_040583	STAG3L1	0.368	2.17602e-16
XR_132473	LOC100509205	0.368	2.34634e-16
NM_001164213	LRCH1	0.367	2.87114e-16
NM_002285	AFF3	0.367	2.68816e-16
NM_017434	DUOX1	0.367	2.4279e-16
NM_017940	NBPF1	0.367	2.85058e-16
NM_018904	PCDHA13	0.367	2.87505e-16
NM_018907	PCDHA4	0.367	2.42432e-16
NM_025138	PROSER1	0.367	2.63986e-16
NM_031857	PCDHA9	0.367	2.75675e-16
NM_032116	KATNAL1	0.367	2.84972e-16
NR_039983	LOC729737	0.367	2.73656e-16
NM_001001396	ATP2B4	0.366	3.32002e-16
NM_004711	SYNGR1	0.366	3.16485e-16
NM_016217	HECA	0.366	2.9433e-16
NM_017664	ANKRD10	0.366	3.45849e-16
NM_018898	PCDHAC1	0.366	3.55867e-16
NM_018902	PCDHA11	0.366	3.27678e-16
NM_020728	ESYT2	0.366	2.94366e-16
NM_022468	MMP25	0.366	3.0166e-16
NM_022769	CRTC3	0.366	3.54101e-16
NM_025262	LY6G5C	0.366	2.93443e-16
NM_033199	UCN2	0.366	3.15058e-16
NM_080491	GAB2	0.366	3.25988e-16
NR_002914	SNORD62A	0.366	3.41418e-16
NR_003050	SNORD62B	0.366	3.41276e-16
NR_037713	RFFL	0.366	3.39587e-16
NR_045697	PRICKLE2-AS1	0.366	3.40064e-16
NM_001190810	AGAP9	0.365	3.9007e-16
NM_002160	TNC	0.365	4.00861e-16
NM_014494	TNRC6A	0.365	4.32017e-16
NM_018903	PCDHA12	0.365	4.19705e-16
NM_024608	NEIL1	0.365	4.29072e-16
NM_198859	PRICKLE2	0.365	3.61833e-16
NR_015364	LOC441204	0.365	3.86529e-16
NM_000214	JAG1	0.364	5.05246e-16
NM_001017921	VMAC	0.364	4.57792e-16
NM_001040710	FAM228A	0.364	4.52345e-16
NM_001042646	TRAK1	0.364	4.61112e-16
NM_001145667	GLG1	0.364	4.58567e-16
NM_001193465	KANSL1	0.364	4.41424e-16
NM_001649	SHROOM2	0.364	5.12347e-16
NM_005777	RBM6	0.364	4.86418e-16
NM_014818	TRIM66	0.364	4.46864e-16
NM_018900	PCDHA1	0.364	4.73353e-16
NM_080797	DIDO1	0.364	5.13614e-16
NM_198562	C3orf62	0.364	5.0664e-16
NM_201559	FOXO3	0.364	4.84639e-16
NM_001134647	AFAP1	0.363	6.26898e-16
NM_001244808	FOXP1	0.363	5.95179e-16
NM_001252065	SYT7	0.363	6.07117e-16
NM_003804	RIPK1	0.363	5.94597e-16
NM_004289	NFE2L3	0.363	5.93409e-16
NM_005128	DOPEY2	0.363	5.68439e-16
NM_005155	PPT2	0.363	5.83647e-16
NM_006091	CORO2B	0.363	6.4127e-16
NM_007056	CLASRP	0.363	5.45275e-16
NM_014704	CEP104	0.363	5.66314e-16
NM_015512	DNAH1	0.363	6.05232e-16
NM_022828	YTHDC2	0.363	6.45133e-16
NM_032447	FBN3	0.363	6.28789e-16
NM_032507	PGBD1	0.363	6.13079e-16
NM_138317	KCNK10	0.363	6.50086e-16
NM_138383	MTSS1L	0.363	6.18068e-16
NM_153247	SLC29A4	0.363	6.02606e-16
NM_178548	TFAP2E	0.363	6.02815e-16
NM_194328	RNF38	0.363	5.57982e-16
NR_034033	LOC285972	0.363	6.52885e-16
NM_001242713	LOC100289561	0.362	6.66048e-16
NM_003806	HRK	0.362	7.14162e-16
NM_015168	ZC3H4	0.362	6.56714e-16
NM_017806	LIME1	0.362	7.12172e-16
NM_182924	MICALL2	0.362	7.28166e-16
NM_194278	ELMSAN1	0.362	7.62876e-16
NR_003659	WASH3P	0.362	6.83329e-16
XM_003403492	LOC100652894	0.362	7.87353e-16
NM_001080454	ACSM4	0.361	8.56457e-16
NM_001134403	CYB561D1	0.361	8.50787e-16
NM_001142467	HES4	0.361	9.11987e-16
NM_004603	STX1A	0.361	8.90664e-16
NM_006653	FRS3	0.361	8.84072e-16
NM_014817	TRIL	0.361	8.1885e-16
NM_015983	UBE2D4	0.361	8.87181e-16
NM_032780	TMEM25	0.361	9.54326e-16
NM_080863	ASB16	0.361	9.10038e-16
NR_027232	LINC00685	0.361	9.61741e-16
NR_033412	SH3GL1P1	0.361	9.43589e-16
XR_110840	LOC100288102	0.361	8.17057e-16
NM_001083909	GPR123	0.36	1.00504e-15
NM_001256012	MYH10	0.36	1.13205e-15
NM_003185	TAF4	0.36	1.06178e-15
NM_014945	ABLIM3	0.36	9.80489e-16
NM_015205	ATP11A	0.36	1.14301e-15
NM_015666	GTPBP5	0.36	1.10808e-15
NR_021492	LOC100144603	0.36	1.03649e-15
NR_028076	SCARF1	0.36	1.04773e-15
XR_110613	NBPF8	0.36	1.14915e-15
NM_001012761	RGMB	0.359	1.33353e-15
NM_001033081	MYCL1	0.359	1.31797e-15
NM_001122764	PPOX	0.359	1.24483e-15
NM_004067	CHN2	0.359	1.27757e-15
NM_005400	PRKCE	0.359	1.42956e-15
NM_014654	SDC3	0.359	1.27721e-15
NM_014726	TBKBP1	0.359	1.37327e-15
NM_025188	TRIM45	0.359	1.32548e-15
NM_033449	FCHSD1	0.359	1.22573e-15
NM_177402	SYT2	0.359	1.37283e-15
NR_003064	PYY2	0.359	1.33763e-15
NR_039915	MIR4758	0.359	1.24459e-15
NR_040584	STAG3L2	0.359	1.36667e-15
NM_001136103	TMEM132C	0.358	1.47362e-15
NM_006226	PLCL1	0.358	1.6326e-15
NM_012450	SLC13A4	0.358	1.51686e-15
NM_018899	PCDHAC2	0.358	1.49214e-15
NM_024786	ZDHHC11	0.358	1.64222e-15
NM_024897	PAQR6	0.358	1.65539e-15
NM_133459	CCBE1	0.358	1.61827e-15
NM_001080410	FBXO41	0.357	2.07748e-15
NM_001242699	ENO4	0.357	2.08572e-15
NM_003861	DCAF5	0.357	1.9167e-15
NM_005160	ADRBK2	0.357	2.14143e-15
NM_006045	ATP9A	0.357	2.13431e-15
NM_013412	RABL2A	0.357	2.04512e-15
NM_019892	INPP5E	0.357	1.90381e-15
NM_021026	RFPL1	0.357	1.91437e-15
NM_032242	PLXNA1	0.357	1.83122e-15
NM_032853	MUM1	0.357	2.04806e-15
NM_173584	EFCAB4A	0.357	2.16031e-15
NR_023383	DTX2P1-UPK3BP1-PMS2P11	0.357	2.14135e-15
NR_031600	MIR1234	0.357	2.08848e-15
NM_001008270	PRSS37	0.356	2.55173e-15
NM_001184970	PACSIN2	0.356	2.2226e-15
NM_003033	ST3GAL1	0.356	2.20711e-15
NM_005626	SRSF4	0.356	2.40282e-15
NM_013439	PILRA	0.356	2.25811e-15
NM_016483	PHF7	0.356	2.32499e-15
NM_018901	PCDHA10	0.356	2.22054e-15
NM_144498	OSBPL2	0.356	2.24408e-15
NM_153274	BEST4	0.356	2.6308e-15
NM_198181	GOLGA6L9	0.356	2.48853e-15
NR_015382	CD27-AS1	0.356	2.26636e-15
NR_039800	MIR4656	0.356	2.28925e-15
NM_001077665	AGAP6	0.355	2.76829e-15
NM_001670	ARVCF	0.355	3.08725e-15
NM_014983	HMGXB3	0.355	2.74327e-15
NM_024963	FBXL18	0.355	2.90231e-15
NM_152734	C6orf89	0.355	2.64121e-15
NM_201523	KLC4	0.355	2.78725e-15
NM_207111	RNF216	0.355	3.16302e-15
NR_029401	LOC731275	0.355	2.71995e-15
NR_046216	MGC27345	0.355	3.05853e-15
XR_110051	LOC100506319	0.355	2.84623e-15
NM_001077182	FSCN2	0.354	3.47616e-15
NM_001127211	KIAA1598	0.354	3.67125e-15
NM_001137560	TMEM151B	0.354	3.73624e-15
NM_003034	ST8SIA1	0.354	3.62808e-15
NM_004644	AP3B2	0.354	3.5273e-15
NM_005054	RGPD5	0.354	3.73438e-15
NM_006922	SCN3A	0.354	3.58237e-15
NM_014504	RABGEF1	0.354	3.56164e-15
NM_014548	TMOD2	0.354	3.45145e-15
NM_015266	SLC9A8	0.354	3.87596e-15
NM_021167	GATAD1	0.354	3.25147e-15
NM_032595	PPP1R9B	0.354	3.23315e-15
NM_176889	TAS2R20	0.354	3.35441e-15
NM_182587	UNC80	0.354	3.33527e-15
NM_183047	ZMYND8	0.354	3.74561e-15
NR_001275	CELP	0.354	3.73491e-15
NR_004862	TYW5	0.354	3.48271e-15
NR_030635	MIR939	0.354	3.87376e-15
NR_039969	MIR5047	0.354	3.87256e-15
NM_001003800	BICD2	0.353	4.34776e-15
NM_001105549	ZNF83	0.353	4.03619e-15
NM_001123385	BCOR	0.353	4.54209e-15
NM_001130021	ATP6V0A1	0.353	4.30522e-15
NM_001855	COL15A1	0.353	4.47395e-15
NM_014351	SULT4A1	0.353	4.04107e-15
NR_002768	HYMAI	0.353	4.32435e-15
NR_037714	RAD51L3-RFFL	0.353	4.37994e-15
NM_001163	APBA1	0.352	4.74017e-15
NM_001193583	NRCAM	0.352	4.87104e-15
NM_001387	DPYSL3	0.352	5.28116e-15
NM_003059	SLC22A4	0.352	4.7858e-15
NM_005026	PIK3CD	0.352	5.4451e-15
NM_005510	DOM3Z	0.352	5.15057e-15
NM_006238	PPARD	0.352	5.50006e-15
NM_014807	C2CD2L	0.352	5.63734e-15
NM_015071	ARHGAP26	0.352	5.66808e-15
NM_017865	ZNF692	0.352	5.57262e-15
NM_152774	TMEM196	0.352	5.01324e-15
NM_176820	NLRP9	0.352	4.86717e-15
NR_027347	ZNRF2P2	0.352	4.73912e-15
NR_033908	LOC100288069	0.352	5.49829e-15
NR_037860	EGFL8	0.352	5.16904e-15
NM_001164463	RGPD8	0.351	6.60421e-15
NM_015080	NRXN2	0.351	6.35253e-15
NM_031309	SCRT1	0.351	5.73525e-15
NM_139162	SMCR7	0.351	6.36559e-15
NR_003015	SNORA53	0.351	6.17912e-15
NR_046188	NBPF24	0.351	6.15807e-15
XR_110168	LOC100507136	0.351	6.82265e-15
NM_001009993	FAM168B	0.35	8.35006e-15
NM_001102663	NBPF16	0.35	7.48244e-15
NM_001242312	FAM124A	0.35	7.67191e-15
NM_004979	KCND1	0.35	7.60126e-15
NM_005341	ZBTB48	0.35	7.72336e-15
NM_014712	SETD1A	0.35	7.61364e-15
NM_030918	SNX27	0.35	7.66447e-15
NM_173633	TMEM145	0.35	7.75821e-15
NM_178537	B4GALNT4	0.35	7.37328e-15
NM_182633	ZNF713	0.35	7.20263e-15
NM_183372	NBPF11	0.35	7.19259e-15
NR_031651	MIR1249	0.35	8.41877e-15
XR_110229	LOC100506700	0.35	7.57455e-15
NM_004557	NOTCH4	0.349	9.26947e-15
NM_012166	FBXO10	0.349	1.01866e-14
NM_012294	RAPGEF5	0.349	9.24778e-15
NM_014941	MORC2	0.349	8.51519e-15
NM_015164	PLEKHM2	0.349	9.58791e-15
NM_032430	BRSK1	0.349	8.59036e-15
NM_145064	STAC3	0.349	9.76804e-15
NM_152778	MFSD8	0.349	8.49394e-15
NM_153836	CREG2	0.349	9.46257e-15
NM_198545	DRAXIN	0.349	9.44035e-15
NR_003587	MYO15B	0.349	9.52779e-15
NR_034143	LOC729177	0.349	8.84908e-15
NR_038284	PITRM1-AS1	0.349	9.62874e-15
NR_040024	LOC100131655	0.349	8.50802e-15
XM_370934	LOC388210	0.349	8.88673e-15
NM_002868	RAB5B	0.348	1.03834e-14
NM_005895	GOLGA3	0.348	1.15701e-14
NM_014742	TM9SF4	0.348	1.03281e-14
NM_015018	DOPEY1	0.348	1.13192e-14
NM_017719	SNRK	0.348	1.0491e-14
NM_021976	RXRB	0.348	1.1117e-14
NM_133180	EPS8L1	0.348	1.03649e-14
NM_182643	DLC1	0.348	1.17451e-14
NR_026874	LOC100130417	0.348	1.03919e-14
NR_027040	ATP6V0E2-AS1	0.348	1.12941e-14
NM_001040129	SPINK13	0.347	1.34552e-14
NM_001085487	MYSM1	0.347	1.29502e-14
NM_001124756	PABPC1L	0.347	1.33911e-14
NM_001164444	CBY3	0.347	1.24131e-14
NM_004703	RABEP1	0.347	1.2415e-14
NM_015210	SOGA2	0.347	1.28707e-14
NM_018031	WDR6	0.347	1.26461e-14
NM_018216	PANK4	0.347	1.40138e-14
NM_019114	EPB41L4B	0.347	1.24315e-14
NM_030761	WNT4	0.347	1.32574e-14
NM_053284	WFIKKN1	0.347	1.27779e-14
NM_152228	TAS1R3	0.347	1.28635e-14
NM_181523	PIK3R1	0.347	1.39518e-14
NM_198580	SLC27A1	0.347	1.41654e-14
NM_198686	RAB15	0.347	1.35347e-14
NR_003264	SDHAP1	0.347	1.33785e-14
NR_003335	SNORD116-21	0.347	1.48357e-14
NR_028324	FLJ45445	0.347	1.41958e-14
NR_046084	SH3BP5-AS1	0.347	1.34976e-14
XR_109536	LOC100505585	0.347	1.24093e-14
NM_001099434	DCDC2B	0.346	1.63814e-14
NM_001144774	ELAVL4	0.346	1.72435e-14
NM_001347	DGKQ	0.346	1.52578e-14
NM_014386	PKD2L2	0.346	1.51963e-14
NM_014520	MYBBP1A	0.346	1.60326e-14
NM_017922	PRPF39	0.346	1.78739e-14
NM_033375	MYO1C	0.346	1.60494e-14
NM_152908	SLC47A2	0.346	1.66731e-14
NM_198722	AMIGO3	0.346	1.74626e-14
NR_002727	RFPL1-AS1	0.346	1.57501e-14
XR_109960	LOC100131510	0.346	1.63833e-14
NM_000887	ITGAX	0.345	2.1526e-14
NM_001033581	PRKCZ	0.345	2.18171e-14
NM_001123363	RGPD6	0.345	2.08491e-14
NM_001142310	TMEM169	0.345	2.04347e-14
NM_001146221	MANSC4	0.345	1.83291e-14
NM_004038	AMY1A	0.345	2.06449e-14
NM_005503	APBA2	0.345	1.93216e-14
NM_012330	KAT6B	0.345	1.80598e-14
NM_016552	ANKMY1	0.345	1.94039e-14
NM_032982	CASP2	0.345	2.06734e-14
NM_001001555	GRB10	0.344	2.28447e-14
NM_001039885	FKRP	0.344	2.52488e-14
NM_001114403	UPK3BL	0.344	2.22952e-14
NM_005137	DGCR2	0.344	2.55729e-14
NM_005957	MTHFR	0.344	2.38834e-14
NM_006314	CNKSR1	0.344	2.46064e-14
NR_030223	MIR499A	0.344	2.35748e-14
NR_037596	FLJ14186	0.344	2.35053e-14
NM_001177387	ATXN7	0.343	2.95986e-14
NM_002481	PPP1R12B	0.343	2.97438e-14
NM_003873	NRP1	0.343	3.07864e-14
NM_005646	TARBP1	0.343	2.72557e-14
NM_007098	CLTCL1	0.343	2.94613e-14
NM_012229	NT5C2	0.343	3.08455e-14
NM_016424	LUC7L3	0.343	2.7614e-14
NM_018964	SLC37A1	0.343	2.93191e-14
NM_032236	USP48	0.343	2.76454e-14
NM_152612	CCDC116	0.343	3.10349e-14
NM_198182	GRHL1	0.343	2.79841e-14
NM_198581	ZC3H6	0.343	2.99268e-14
XM_927529	GCNT6	0.343	2.69283e-14
NM_000070	CAPN3	0.342	3.26051e-14
NM_001007253	ERV3-1	0.342	3.42846e-14
NM_001008218	AMY1B	0.342	3.80535e-14
NM_001042475	CEP85L	0.342	3.79699e-14
NM_001097615	POLR2J3	0.342	3.44988e-14
NM_001135734	ZNF384	0.342	3.72178e-14
NM_001163474	ZNF746	0.342	3.64638e-14
NM_001704	BAI3	0.342	3.25019e-14
NM_016944	TAS2R4	0.342	3.64329e-14
NM_022143	LRRC4	0.342	3.54991e-14
NM_024516	PAGR1	0.342	3.7574e-14
NM_024744	ALS2CR8	0.342	3.56598e-14
NM_032131	ARMC2	0.342	3.63904e-14
NM_032854	CORO6	0.342	3.25597e-14
NM_133445	GRIN3A	0.342	3.47617e-14
NR_000024	SNORD46	0.342	3.63718e-14
NR_002745	SNORD48	0.342	3.30018e-14
NR_003288	LOC729603	0.342	3.71366e-14
NR_037846	MSH5-SAPCD1	0.342	3.31464e-14
XM_003118505	LOC100506533	0.342	3.80438e-14
NM_000839	GRM2	0.341	4.47189e-14
NM_001012754	NHLRC3	0.341	3.84932e-14
NM_001142446	ANK1	0.341	3.87627e-14
NM_001242896	DEPDC5	0.341	4.28537e-14
NM_003443	ZBTB17	0.341	4.09219e-14
NM_003738	PTCH2	0.341	3.89984e-14
NM_003867	FGF17	0.341	3.84377e-14
NM_020211	RGMA	0.341	4.35191e-14
NM_025201	PLEKHO2	0.341	4.06594e-14
NR_027706	FLJ11235	0.341	4.45908e-14
NR_046105	MIR137HG	0.341	3.99434e-14
NM_001008219	AMY1C	0.34	5.54566e-14
NM_001199140	AMMECR1L	0.34	4.87751e-14
NM_003602	FKBP6	0.34	5.46926e-14
NM_006734	HIVEP2	0.34	4.78813e-14
NM_007214	SEC63	0.34	5.17364e-14
NM_013450	BAZ2B	0.34	5.37528e-14
NM_020814	2016-03-04	0.34	5.31268e-14
NM_153635	CPNE9	0.34	5.08624e-14
NM_176096	CDK5RAP3	0.34	4.68534e-14
NM_001085458	CTNND1	0.339	5.65438e-14
NM_001130858	PPIP5K1	0.339	5.7894e-14
NM_001142495	MYO5A	0.339	6.15738e-14
NM_001160042	IQCC	0.339	6.63894e-14
NM_006912	RIT1	0.339	6.1858e-14
NM_014434	NDOR1	0.339	6.11489e-14
NM_014719	FAM115A	0.339	5.78185e-14
NM_019625	ABCB9	0.339	5.6017e-14
NM_020369	FSCN3	0.339	6.59039e-14
NM_020738	KIDINS220	0.339	6.03526e-14
NM_023922	TAS2R14	0.339	5.85456e-14
NM_024654	NOL9	0.339	6.03393e-14
NM_024921	POF1B	0.339	6.67312e-14
NM_153456	HS6ST3	0.339	5.78926e-14
NR_026718	FOXO3B	0.339	5.83706e-14
NR_033861	LINC00514	0.339	5.75416e-14
NR_037945	STX16-NPEPL1	0.339	5.89243e-14
XR_109095	LOC100506606	0.339	6.04713e-14
XR_132682	LOC100652925	0.339	6.55153e-14
NM_004402	DFFB	0.338	6.97281e-14
NM_004955	SLC29A1	0.338	7.63399e-14
NM_005397	PODXL	0.338	7.32635e-14
NM_015316	PPP1R13B	0.338	7.32675e-14
NM_016102	TRIM17	0.338	7.70908e-14
NM_021069	SORBS2	0.338	7.11679e-14
NM_022373	HERPUD2	0.338	6.75652e-14
NM_031488	L3MBTL2	0.338	7.32661e-14
NM_032268	ZNRF1	0.338	6.97409e-14
NM_133173	APBB3	0.338	7.02601e-14
NM_182563	BRICD5	0.338	7.20673e-14
NR_002738	SNORD57	0.338	7.5748e-14
NR_003022	SNORA59B	0.338	6.77219e-14
NR_003025	SNORA59A	0.338	6.77442e-14
NR_028322	LOC100132287	0.338	7.68146e-14
NR_028325	LOC100132062	0.338	7.6468e-14
NR_037870	LOC100131825	0.338	7.75759e-14
NM_001012279	SOGA3	0.337	8.90058e-14
NM_001039703	NBPF10	0.337	8.1823e-14
NM_001243756	PXN	0.337	8.93092e-14
NM_001256470	PLEKHA5	0.337	8.93324e-14
NM_004426	PHC1	0.337	9.23127e-14
NM_006897	HOXC9	0.337	8.4927e-14
NM_015461	ZNF521	0.337	8.64027e-14
NM_032866	CGNL1	0.337	9.59667e-14
NM_138361	LRSAM1	0.337	8.80102e-14
NM_178863	KCTD13	0.337	9.42994e-14
NM_183065	TMEM107	0.337	8.09511e-14
NR_027026	GUSBP1	0.337	8.94358e-14
NR_028492	CFL1P1	0.337	8.22305e-14
NR_030367	MIR637	0.337	8.29026e-14
NR_033859	LOC574538	0.337	9.31685e-14
XR_109748	LOC100286925	0.337	8.18055e-14
XR_110163	LOC100506070	0.337	9.23039e-14
NM_001252402	TMEM249	0.336	1.08892e-13
NM_002069	GNAI1	0.336	9.75398e-14
NM_003169	SUPT5H	0.336	1.1004e-13
NM_006283	TACC1	0.336	9.7679e-14
NM_014747	RIMS3	0.336	9.98211e-14
NM_014868	RNF10	0.336	9.98403e-14
NM_014947	FOXJ3	0.336	1.04938e-13
NM_014974	DIP2C	0.336	1.12002e-13
NM_015569	DNM3	0.336	1.04841e-13
NM_018257	PCMTD2	0.336	1.01742e-13
NM_020443	NAV1	0.336	1.12228e-13
NM_021943	ZFAND3	0.336	1.01187e-13
NR_021493	LOC100144604	0.336	9.73513e-14
NR_024007	SMCR5	0.336	1.04866e-13
NR_029898	MIR339	0.336	1.01263e-13
NR_039791	MIR4648	0.336	1.01552e-13
XR_132565	FP2234	0.336	9.95712e-14
NM_000160	GCGR	0.335	1.25268e-13
NM_001142684	ZMYM5	0.335	1.23299e-13
NM_001195608	PLEKHA1	0.335	1.32873e-13
NM_012104	BACE1	0.335	1.27845e-13
NM_016231	NLK	0.335	1.2235e-13
NM_020771	HACE1	0.335	1.17719e-13
NM_022089	ATP13A2	0.335	1.15338e-13
NM_032433	ZNF333	0.335	1.28088e-13
NM_032861	SERAC1	0.335	1.20422e-13
NM_032959	POLR2J2	0.335	1.19978e-13
NM_052920	KLHL29	0.335	1.28849e-13
NM_133325	PHF10	0.335	1.38068e-13
NM_001009185	ACSL6	0.334	1.52027e-13
NM_001013693	LDLRAD2	0.334	1.54958e-13
NM_001143978	ZCCHC18	0.334	1.57002e-13
NM_001166247	GRIK2	0.334	1.50212e-13
NM_001170755	NBPF15	0.334	1.51223e-13
NM_001242750	LOC100129924	0.334	1.38882e-13
NM_001287	CLCN7	0.334	1.45756e-13
NM_004973	JARID2	0.334	1.52555e-13
NM_014962	BTBD3	0.334	1.52051e-13
NM_016437	TUBG2	0.334	1.43687e-13
NM_024874	KIAA0319L	0.334	1.44285e-13
NM_053064	GNG2	0.334	1.50289e-13
NM_153029	N4BP1	0.334	1.60613e-13
NM_182898	CREB5	0.334	1.58008e-13
NM_213603	ZNF789	0.334	1.51687e-13
NR_026779	LINC00341	0.334	1.60254e-13
NR_034159	FLJ30403	0.334	1.46322e-13
NR_039945	MIR4784	0.334	1.42032e-13
XR_108884	LOC100507018	0.334	1.46219e-13
NM_000466	PEX1	0.333	1.89478e-13
NM_001004323	C7orf61	0.333	1.66645e-13
NM_001009955	SSBP3	0.333	1.91642e-13
NM_001010000	ARHGAP28	0.333	1.73632e-13
NM_001039651	SAPCD1	0.333	1.69875e-13
NM_001755	CBFB	0.333	1.7139e-13
NM_003917	AP1G2	0.333	1.72816e-13
NM_004512	IL11RA	0.333	1.66994e-13
NM_015269	ZCCHC11	0.333	1.85313e-13
NM_015589	SAMD4A	0.333	1.8271e-13
NM_018896	CACNA1G	0.333	1.76447e-13
NM_022478	CDH24	0.333	1.74022e-13
NM_138328	RHBDL3	0.333	1.94529e-13
NM_138782	FCHO2	0.333	1.7653e-13
NM_144671	FAM109A	0.333	1.88647e-13
NR_027686	LINC00176	0.333	1.67406e-13
NR_033854	LOC283335	0.333	1.67545e-13
NR_040037	PTOV1-AS1	0.333	1.88254e-13
NM_000368	TSC1	0.332	2.09081e-13
NM_001122842	NCOA7	0.332	2.25979e-13
NM_001229	CASP9	0.332	2.173e-13
NM_002428	MMP15	0.332	2.0422e-13
NM_003709	KLF7	0.332	2.01645e-13
NM_005843	STAM2	0.332	2.255e-13
NM_014892	SCAF8	0.332	2.23221e-13
NM_194449	PHLPP1	0.332	2.10192e-13
NR_002444	SNORA66	0.332	2.26773e-13
NR_023348	GAS8	0.332	2.01919e-13
NR_028272	NEAT1	0.332	2.31374e-13
NM_001080482	C9orf172	0.331	2.62943e-13
NM_001130067	TRIM2	0.331	2.42314e-13
NM_001242811	ANKRD6	0.331	2.77195e-13
NM_001244014	PIANP	0.331	2.58969e-13
NM_004327	BCR	0.331	2.64275e-13
NM_004720	LPAR2	0.331	2.7667e-13
NM_014839	LPPR4	0.331	2.59545e-13
NM_019842	KCNQ5	0.331	2.61936e-13
NM_025217	ULBP2	0.331	2.80398e-13
NM_032606	CAPS2	0.331	2.42699e-13
NM_139276	STAT3	0.331	2.83697e-13
NR_024086	COPG2IT1	0.331	2.40795e-13
NR_026804	FLJ13197	0.331	2.6446e-13
NR_034113	DNAJC27-AS1	0.331	2.5097e-13
NR_039912	MIR499B	0.331	2.6829e-13
NM_001004319	VHLL	0.33	3.28932e-13
NM_001010917	GOLGA7B	0.33	2.96562e-13
NM_001039846	IZUMO4	0.33	3.21256e-13
NM_001098516	MUC20	0.33	3.12614e-13
NM_001242698	LOC100130357	0.33	3.1188e-13
NM_002839	PTPRD	0.33	3.10583e-13
NM_004043	ASMT	0.33	2.96619e-13
NM_012090	MACF1	0.33	3.27057e-13
NM_013284	POLM	0.33	3.16142e-13
NM_014191	SCN8A	0.33	2.98149e-13
NM_014329	EDC4	0.33	2.93845e-13
NM_017775	TTC19	0.33	2.91708e-13
NM_020753	CASKIN2	0.33	3.03694e-13
NM_031921	ATAD3B	0.33	3.3222e-13
XM_002343116	LOC100287837	0.33	3.02387e-13
NM_001005336	DNM1	0.329	3.76237e-13
NM_001037332	CYFIP2	0.329	3.81927e-13
NM_001113567	FAM211A	0.329	3.51766e-13
NM_001135597	CCDC88A	0.329	3.46537e-13
NM_001244584	C7orf55-LUC7L2	0.329	3.50425e-13
NM_002529	NTRK1	0.329	3.86546e-13
NM_003884	KAT2B	0.329	3.97741e-13
NM_004285	H6PD	0.329	3.90685e-13
NM_004734	DCLK1	0.329	3.7734e-13
NM_015327	SMG5	0.329	3.57676e-13
NM_015541	LRIG1	0.329	3.89408e-13
NM_018043	ANO1	0.329	3.74811e-13
NM_018198	DNAJC11	0.329	3.84912e-13
NM_019034	RHOF	0.329	3.46474e-13
NM_031431	COG3	0.329	3.76252e-13
NM_032326	TMEM175	0.329	3.56257e-13
NM_033200	LMF2	0.329	3.62079e-13
NM_147190	CERS5	0.329	3.52365e-13
NM_152793	C7orf41	0.329	4.04391e-13
NM_173569	UBN2	0.329	3.57751e-13
NM_182905	WASH1	0.329	3.4679e-13
NM_198679	RAPGEF1	0.329	3.49463e-13
NR_026855	DKFZP686I15217	0.329	3.72749e-13
NR_027069	LOC100132215	0.329	3.99743e-13
XM_003118849	LOC100506310	0.329	4.03539e-13
NM_001101404	SH2D7	0.328	4.43102e-13
NM_001130028	CLK3	0.328	4.7132e-13
NM_001145118	GRID2IP	0.328	4.29173e-13
NM_001145819	SOX6	0.328	4.74031e-13
NM_003831	RIOK3	0.328	4.10659e-13
NM_004999	MYO6	0.328	4.23539e-13
NM_005892	FMNL1	0.328	4.19657e-13
NM_014396	VPS41	0.328	4.15273e-13
NM_015076	CDK19	0.328	4.26423e-13
NM_017758	ALKBH5	0.328	4.3444e-13
NM_020755	SERINC1	0.328	4.52704e-13
NM_022370	ROBO3	0.328	4.18596e-13
NM_198973	MKNK1	0.328	4.70683e-13
NR_037875	LOC728730	0.328	4.49952e-13
XR_108753	LOC100506289	0.328	4.63681e-13
NM_001127173	CADM3	0.327	5.28786e-13
NM_001142475	NREP	0.327	5.1145e-13
NM_001190467	FLJ22184	0.327	4.97824e-13
NM_001258	CDK3	0.327	5.50295e-13
NM_002441	MSH5	0.327	4.86538e-13
NM_004313	ARRB2	0.327	5.37972e-13
NM_006582	GMEB1	0.327	5.15679e-13
NM_012433	SF3B1	0.327	5.00946e-13
NM_014773	KIAA0141	0.327	5.56277e-13
NM_015526	CLIP3	0.327	4.93992e-13
NM_030580	ZNF34	0.327	5.17697e-13
NM_182540	DDX26B	0.327	4.83736e-13
NM_199245	VAMP1	0.327	5.10912e-13
NR_037158	IL21R-AS1	0.327	5.48738e-13
NM_001024611	LRRC66	0.326	6.33853e-13
NM_001039618	CREBZF	0.326	6.59049e-13
NM_001040441	ZBTB8A	0.326	6.40694e-13
NM_003128	SPTBN1	0.326	6.10838e-13
NM_004826	ECEL1	0.326	6.49877e-13
NM_014732	KIAA0513	0.326	6.72703e-13
NM_018650	MARK1	0.326	5.89605e-13
NM_030627	CPEB4	0.326	6.74169e-13
NM_139239	NFKBID	0.326	5.79789e-13
NM_144973	DENND5B	0.326	6.13402e-13
NM_152494	DCST1	0.326	5.92938e-13
NR_024390	LOC646999	0.326	6.81316e-13
NR_033403	BMP1	0.326	6.82677e-13
NR_040057	LOC283683	0.326	5.80543e-13
XM_003119157	LOC728728	0.326	6.57744e-13
XR_110395	LOC440993	0.326	5.93739e-13
NM_000155	GALT	0.325	8.09458e-13
NM_001099220	ZNF862	0.325	7.72061e-13
NM_001099409	EHBP1L1	0.325	7.6596e-13
NM_001101387	PIRT	0.325	7.5834e-13
NM_001128840	CACNA1D	0.325	7.21473e-13
NM_003198	TCEB3	0.325	7.61979e-13
NM_003682	MADD	0.325	8.1065e-13
NM_012305	AP2A2	0.325	8.13286e-13
NM_018398	CACNA2D3	0.325	8.13463e-13
NM_025150	TARS2	0.325	7.38981e-13
NM_033274	ADAM19	0.325	7.59111e-13
NM_145003	TSNARE1	0.325	7.07109e-13
NM_182472	EPHA5	0.325	7.87898e-13
NR_038378	LOC441242	0.325	7.01537e-13
NM_001007595	C2CD4B	0.324	9.11325e-13
NM_003053	SLC18A1	0.324	8.71549e-13
NM_005540	INPP5B	0.324	9.63905e-13
NM_019843	EIF4ENIF1	0.324	8.27673e-13
NM_032110	DMRTA2	0.324	8.88213e-13
NM_033388	ATG16L2	0.324	9.61381e-13
NR_026778	HNRNPU-AS1	0.324	8.9751e-13
NM_001014443	USP21	0.323	1.0659e-12
NM_001105565	SMTNL1	0.323	1.14611e-12
NM_003835	RGS9	0.323	9.90251e-13
NM_005149	TBX19	0.323	1.15042e-12
NM_014333	CADM1	0.323	1.03924e-12
NM_014630	ZNF592	0.323	1.04328e-12
NM_014909	VASH1	0.323	1.12578e-12
NM_015253	WSCD1	0.323	9.89104e-13
NM_022912	REEP1	0.323	9.9199e-13
NM_153228	ANKFN1	0.323	1.04196e-12
NM_153240	NPHP3	0.323	1.03199e-12
NM_181847	AMIGO2	0.323	1.03534e-12
NR_033838	LOC158435	0.323	1.12741e-12
NM_000502	EPX	0.322	1.30718e-12
NM_001145176	SHISA7	0.322	1.21596e-12
NM_002842	PTPRH	0.322	1.29753e-12
NM_004041	ARRB1	0.322	1.31316e-12
NM_014723	SNPH	0.322	1.22866e-12
NM_017696	MCM9	0.322	1.29928e-12
NM_032975	DTNA	0.322	1.35483e-12
NM_145011	ZNF25	0.322	1.37399e-12
NM_173676	PNPLA1	0.322	1.26642e-12
NR_002612	DLEU2	0.322	1.26513e-12
NR_024591	POM121L1P	0.322	1.38301e-12
NR_045215	LOC100652768	0.322	1.25065e-12
NM_001195381	GPR35	0.321	1.56841e-12
NM_001543	NDST1	0.321	1.58416e-12
NM_002081	GPC1	0.321	1.42845e-12
NM_005877	SF3A1	0.321	1.39738e-12
NM_007144	PCGF2	0.321	1.57892e-12
NM_020163	SEMA3G	0.321	1.50385e-12
NM_025204	TRABD	0.321	1.5531e-12
NM_032811	TBRG1	0.321	1.38727e-12
NM_133446	AGAP4	0.321	1.52224e-12
NM_144588	ZFYVE27	0.321	1.54772e-12
NM_144993	TET3	0.321	1.62027e-12
NM_205859	OR2K2	0.321	1.48703e-12
NR_024278	LOC646762	0.321	1.48299e-12
NR_036482	DPY19L2P3	0.321	1.51453e-12
NR_037169	LOC100507547	0.321	1.46708e-12
NM_000875	IGF1R	0.32	1.90388e-12
NM_002977	SCN9A	0.32	1.65955e-12
NM_004258	CD101	0.32	1.67311e-12
NM_006465	ARID3B	0.32	1.70461e-12
NM_006612	KIF1C	0.32	1.94139e-12
NM_006717	SPIN1	0.32	1.65004e-12
NM_020148	SPIRE1	0.32	1.91932e-12
NM_020180	CELF4	0.32	1.6678e-12
NM_020823	TMEM181	0.32	1.74206e-12
NM_020896	OSBPL5	0.32	1.92134e-12
NM_023918	TAS2R8	0.32	1.8746e-12
NM_024067	C7orf26	0.32	1.71922e-12
NM_148897	SDR9C7	0.32	1.89671e-12
NM_175709	CBX7	0.32	1.81495e-12
NR_027336	LOC100130015	0.32	1.74185e-12
NR_030360	MIR631	0.32	1.79454e-12
NR_037646	TMX2-CTNND1	0.32	1.66747e-12
NM_001014286	SUPT20H	0.319	1.98172e-12
NM_001039360	ZBTB7C	0.319	2.08533e-12
NM_001110556	FLNA	0.319	2.02359e-12
NM_001164315	ANKRD36	0.319	2.2821e-12
NM_002956	CLIP1	0.319	2.27239e-12
NM_006539	CACNG3	0.319	2.31169e-12
NM_018059	RADIL	0.319	2.05125e-12
NM_018704	CTTNBP2NL	0.319	2.29111e-12
NM_031456	FBXW10	0.319	2.06646e-12
NM_031954	KCTD10	0.319	2.30609e-12
NR_026710	ASMTL-AS1	0.319	2.21705e-12
NR_027856	CLK1	0.319	2.10553e-12
NR_033294	SNORD118	0.319	2.02963e-12
NM_001008701	LPHN1	0.318	2.33875e-12
NM_001031617	COX19	0.318	2.67365e-12
NM_001031807	SKOR1	0.318	2.36595e-12
NM_001105568	KIF13A	0.318	2.42765e-12
NM_001128219	VGLL4	0.318	2.45027e-12
NM_001134233	C1orf204	0.318	2.66971e-12
NM_001164665	KIAA1549	0.318	2.52029e-12
NM_001206652	SH3GLB1	0.318	2.61642e-12
NM_002747	MAPK4	0.318	2.3604e-12
NM_015177	DTX4	0.318	2.68631e-12
NM_021738	SVIL	0.318	2.41574e-12
NM_032531	KIRREL3	0.318	2.43784e-12
NM_145294	WDR90	0.318	2.70548e-12
NM_201412	LUC7L	0.318	2.33994e-12
NR_003265	SDHAP2	0.318	2.57713e-12
NR_024006	FP588	0.318	2.45083e-12
NR_024321	LINC00115	0.318	2.4044e-12
NR_033951	P2RX7	0.318	2.5579e-12
NM_001031737	CCDC78	0.317	3.25616e-12
NM_001145862	MTMR11	0.317	2.76292e-12
NM_001197026	PLEKHA8	0.317	2.92165e-12
NM_001510	GRID2	0.317	2.87917e-12
NM_002559	P2RX3	0.317	2.93259e-12
NM_013430	GGT1	0.317	3.12899e-12
NM_014337	PPIL2	0.317	3.10648e-12
NM_020039	ASIC1	0.317	2.95967e-12
NM_023018	NADK	0.317	2.90604e-12
NM_183357	ADCY5	0.317	3.04325e-12
NR_002919	SNORA5A	0.317	3.11018e-12
NR_015409	LOC143188	0.317	2.9195e-12
NM_001135774	SYN3	0.316	3.45483e-12
NM_002716	PPP2R1B	0.316	3.42703e-12
NM_003309	TSPYL1	0.316	3.30852e-12
NM_013320	HCFC2	0.316	3.64561e-12
NM_014141	CNTNAP2	0.316	3.71326e-12
NM_015348	TMEM131	0.316	3.71273e-12
NM_020883	ZSWIM5	0.316	3.63074e-12
NM_020911	PLXNA4	0.316	3.56066e-12
NM_020964	EPG5	0.316	3.68169e-12
NM_032788	ZNF514	0.316	3.32755e-12
NM_178422	PAQR7	0.316	3.85439e-12
NM_181711	GRASP	0.316	3.30949e-12
NM_198152	UTS2D	0.316	3.37467e-12
XR_133146	LOC100509290	0.316	3.74945e-12
NM_001039780	CCNI2	0.315	4.56128e-12
NM_001242792	SNAP91	0.315	4.34348e-12
NM_002430	MN1	0.315	4.00019e-12
NM_002473	MYH9	0.315	3.88591e-12
NM_002606	PDE9A	0.315	4.04987e-12
NM_003298	NR2C2	0.315	4.49329e-12
NM_012214	MGAT4A	0.315	4.08586e-12
NM_020695	REXO1	0.315	3.88721e-12
NM_020812	DOCK6	0.315	4.09558e-12
NM_032213	ELMOD3	0.315	4.03649e-12
NM_032385	C5orf4	0.315	4.34449e-12
NM_178026	GGT7	0.315	4.3709e-12
NM_181426	CCDC39	0.315	4.39682e-12
NR_034116	LINC00684	0.315	3.96933e-12
NM_004544	NDUFA10	0.314	5.42914e-12
NM_014405	CACNG4	0.314	5.06347e-12
NM_016228	AADAT	0.314	4.69095e-12
NM_016952	CDON	0.314	4.92492e-12
NM_018128	TSR1	0.314	5.34239e-12
NM_021160	ABHD16A	0.314	4.71299e-12
NM_022720	DGCR8	0.314	4.72621e-12
NM_024522	NKAIN1	0.314	4.97992e-12
NM_194250	ZNF804A	0.314	4.99487e-12
NR_002781	TSPY26P	0.314	5.20091e-12
NR_033815	ALS2CL	0.314	4.92924e-12
NR_033929	FLJ34208	0.314	5.08422e-12
NR_036251	MIR4292	0.314	5.34357e-12
NM_006133	DAGLA	0.313	6.25252e-12
NM_006310	NPEPPS	0.313	5.94494e-12
NM_017457	CYTH2	0.313	6.152e-12
NM_032815	NFATC2IP	0.313	5.93092e-12
NM_144648	LRGUK	0.313	5.85938e-12
XM_003120058	LOC100508781	0.313	6.13302e-12
NM_001077243	GRIA4	0.312	7.59786e-12
NM_001099652	GPR137C	0.312	6.82221e-12
NM_001207044	CLASP2	0.312	7.39334e-12
NM_002738	PRKCB	0.312	6.97225e-12
NM_004978	KCNC4	0.312	6.66481e-12
NM_006037	HDAC4	0.312	7.06521e-12
NM_012287	ACAP2	0.312	7.18291e-12
NM_015289	VPS39	0.312	6.54529e-12
NM_016262	TUBE1	0.312	7.25828e-12
NM_016316	REV1	0.312	7.07939e-12
NM_018019	MED9	0.312	7.23601e-12
NM_139179	DAGLB	0.312	6.89978e-12
NR_045123	LOC253044	0.312	6.56644e-12
NM_000633	BCL2	0.311	8.58865e-12
NM_002862	PYGB	0.311	7.67428e-12
NM_015548	DST	0.311	7.79762e-12
NM_020651	PELI1	0.311	7.80318e-12
NM_020940	FAM160B1	0.311	8.97071e-12
NM_025140	CCDC92	0.311	7.84832e-12
NM_031417	MARK4	0.311	7.91392e-12
[truncated: 1,126 more rows]
