# Supplementary material for: Histone demethylase KDM6B has an anti-tumorigenic function in neuroblastoma by promoting differentiation
Source: Oncogenesis. 2019 Jan 4;8(1):3. doi: 10.1038/s41389-018-0112-0 (PMC6328563; doi:10.1038/s41389-018-0112-0)
Supplement: Supplementary file 3 — Supplementary Table 2 [file 41389_2018_112_MOESM3_ESM.xlsx]

## Sheet: Sheet1
Supplementary Table S2. GO analysis of the genes co-expressed with KDM6B in the SEQC dataet, based on Fold enrichent (FDR < 0.01)
Category	Term	Count	%	PValue	Genes	List Total	Pop Hits	Pop Total	Fold Enrichment	Bonferroni	Benjamini	FDR
GOTERM_BP_FAT	GO:0032012~regulation of ARF protein signal transduction	20	0.774293	2.77046e-07	GIT1, CYTH1, ASAP2, CYTH2, CYTH3, PSD2, AGAP5, AGAP6, AGAP7, AGAP10, AGAP8, AGAP9, ACAP3, PSD, GBF1, ACAP2, GIT2, AGAP1, IQSEC3, ARAP3, AGAP2, AGAP3, AGAP4	1654	44	13528	3.71771	0.000988565	7.06442e-05	0.00050853
GOTERM_BP_FAT	GO:0007156~homophilic cell adhesion	58	2.24545	2.11148e-19	PCDHA6, PCDHA7, PCDHA8, CADM3, PCDHA9, PCDHA2, CADM1, CLSTN3, PCDHA3, PCDHA4, CLSTN1, PCDHGA9, PCDHA5, PCDHGA8, PCDHGA7, PCDHGA6, L1CAM, PCDHA1, PCDHGA5, PCDHGA4, PCDHGA3, PCDHGA2, PCDHGA1, CDH22, PCDHGB1, PCDH1, ROBO1, ROBO2, CDH24, PCDHGA12, PCDHGA10, PCDHGA11, PTPRF, CDHR2, PCDHGB7, CDHR3, PCDHGB6, PCDH7, PCDHGB3, PCDHGB2, PCDHGB5, PCDHGB4, AMIGO2, SLC26A6, PCDHB15, PCDHGC5, PCDHGC4, PCDHB12, …	1654	131	13528	3.62122	7.538e-16	7.538e-16	3.87574e-16
GOTERM_BP_FAT	GO:0043087~regulation of GTPase activity	44	1.70345	4.69908e-11	ALS2, AGAP5, AGAP6, AGAP7, ARHGAP6, AGAP8, TBC1D17, AGAP9, RAPGEF6, GIT2, AGAP1, AGAP2, AGAP3, TBC1D9B, AGAP4, ARHGAP27, TBC1D22B, NDEL1, SGSM1, ACAP3, SGSM2, SGSM3, ACAP2, TBC1D3C, TBC1D3F, TBC1D3G, TBC1D3H, TBC1D9, ASAP2, RABGAP1L, TBC1D3B, AGAP10, GMIP, BCL6, PAFAH1B1, FGD6, TBC1D3, TBC1D2, GIT1, GNAO1, NF1, TBC1D24, TSC1, TBC1D29, TBC1D28, TSC2, TBC1D26, RGS9, EVI5L, MTOR, ARAP3, TBC1D20	1654	123	13528	2.92581	1.67757e-07	2.39653e-08	8.62539e-08
GOTERM_BP_FAT	GO:0046578~regulation of Ras protein signal transduction	70	2.71003	2.48069e-15	DLC1, ALS2, LPAR2, ITPKB, SLC26A10, MCF2L, AGAP5, AGAP6, AGAP7, AGAP8, TBC1D17, AGAP9, GBF1, GIT2, AGAP1, AGAP2, AGAP3, AGAP4, TBC1D9B, ARHGEF1, BCR, ARHGEF7, ARHGEF17, ARHGAP27, PSD2, TBC1D22B, FARP2, ARHGEF11, MFN2, NDEL1, SGSM1, SGSM2, ACAP3, PSD, SGSM3, ACAP2, TBC1D3C, TBC1D3F, TBC1D3G, CYTH1, TBC1D3H, TBC1D9, CSF1, ERBB2, ASAP2, RABGAP1L, CYTH2, CYTH3, TBC1D3B, MCF2L2, PLEKHG2, AGAP10, KRAS,…	1654	210	13528	2.72632	8.71969e-12	2.90656e-12	4.4853e-12
GOTERM_BP_FAT	GO:0051056~regulation of small GTPase mediated signal transduction	83	3.21332	7.84543e-18	DLC1, ALS2, LPAR2, ITPKB, SLC26A10, MCF2L, RGL2, AGAP5, AGAP6, GARNL3, AGAP7, AGAP8, TBC1D17, AGAP9, GBF1, GIT2, RAPGEF6, RAPGEF5, RAPGEF3, AGAP1, RAPGEF1, AGAP2, AGAP3, AGAP4, TBC1D9B, DAB2IP, ARHGEF1, BCR, ARHGEF7, ARHGEF17, ARHGAP27, PSD2, TBC1D22B, FARP2, ARHGEF11, MFN2, NDEL1, SGSM1, ACAP3, SGSM2, PSD, SGSM3, ACAP2, TBC1D3C, TBC1D3F, TBC1D3G, CYTH1, TBC1D3H, TBC1D9, CSF1, ERBB2, ASAP2, RABGA…	1654	252	13528	2.69386	2.80082e-14	1.40041e-14	1.44007e-14
GOTERM_BP_FAT	GO:0016337~cell-cell adhesion	83	3.21332	4.16723e-15	PCDHA6, PCDHA7, CADM3, PCDHA8, PCDHA9, THRA, CADM1, PCDHA2, CLSTN3, PCDHA3, PCDHA4, CLSTN1, PCDHA5, PCDHGA9, PCDHGA8, PCDHGA7, LMO7, L1CAM, PCDHGA6, PCDHA1, PCDHGA5, PCDHGA4, PCDHGA3, PCDHGA2, PCDHGA1, CDH22, NRCAM, PCDHGB1, PCDH1, DAB1, ROBO1, ROBO2, DLG5, ADAM8, FNDC3A, CDH24, PCDHGA12, PCDHGA10, PCDHGA11, PTPRF, CDHR2, PCDHGB7, STXBP1, CDHR3, PCDHGB6, PCDH7, MYH9, PCDHGB3, PCDHGB2, PCDHGB5, PC…	1654	276	13528	2.45961	1.50613e-11	3.76532e-12	7.74936e-12
GOTERM_BP_FAT	GO:0030036~actin cytoskeleton organization	62	2.40031	1.03229e-09	DLC1, MTSS1, PDLIM7, PDGFB, WASF2, LMO7, RHOU, TTLL3, ARHGAP6, PDPK1, NISCH, PACSIN2, RHOF, FMNL1, FMNL2, FMNL3, ACTN4, ARHGEF17, MYH9, ARHGAP26, FLNA, ARHGEF11, FMN1, EPB41L3, FMN2, EPB41L1, CAPN10, DST, TRIOBP, PRKCZ, TCAP, SSH1, SSH2, ABI2, CYTH2, MYO9B, FHDC1, DAAM1, DAAM2, LLGL1, CORO2B, NPHP4, KRAS, SORBS1, INPP5K, BCL2, GRID2IP, OBSL1, BCL6, PAFAH1B1, FGD6, FSCN2, NF2, TAOK2, NF1, CAPN3, P…	1654	226	13528	2.24379	3.68528e-06	3.35026e-07	1.89483e-06
GOTERM_BP_FAT	GO:0030029~actin filament-based process	66	2.55517	3.02781e-10	DLC1, MTSS1, PDLIM7, PDGFB, MYO7A, WASF2, LMO7, RHOU, TTLL3, ARHGAP6, PDPK1, NISCH, PACSIN2, RHOF, FMNL1, FMNL2, FMNL3, MYO6, ACTN4, MYH3, ARHGEF17, MYH9, ARHGAP26, FLNA, ARHGEF11, FMN1, EPB41L3, FMN2, EPB41L1, CAPN10, DST, MYO5A, TRIOBP, PRKCZ, TCAP, SSH1, SSH2, ABI2, CYTH2, MYO9B, FHDC1, DAAM1, DAAM2, LLGL1, CORO2B, NPHP4, KRAS, SORBS1, INPP5K, BCL2, GRID2IP, OBSL1, PAFAH1B1, BCL6, FGD6, FSCN2,…	1654	241	13528	2.23988	1.08093e-06	1.08093e-07	5.5577e-07
GOTERM_BP_FAT	GO:0007409~axonogenesis	49	1.89702	8.75866e-07	ALS2, PLXNA3, NRP1, PIP5K1C, L1CAM, NRCAM, UNC5A, ANK3, ROBO1, ROBO2, ROBO3, EFNB3, KIF5C, STXBP1, SLIT2, NUMBL, SLC26A6, NDEL1, SEMA4F, DST, DCC, CDK5R1, LPPR4, RTN4RL1, DRD2, ERBB2, EPHB3, IGF1R, LAMB2, PVRL1, MACF1, BCL2, LHX4, PAFAH1B1, DCLK1, KLF7, SPTBN4, DPYSL5, NFASC, CELSR3, SEMA6A, FEZF2, NOTCH1, SEMA6C, ULK1, ULK2, MAPK8IP3, BMPR1B, MYH10, GFRA3	1654	193	13528	2.07652	0.00312196	0.000183915	0.00160768
GOTERM_BP_FAT	GO:0048667~cell morphogenesis involved in neuron differentiation	51	1.97445	1.79121e-06	ALS2, PLXNA3, NRP1, MYO7A, PIP5K1C, L1CAM, NRCAM, UNC5A, ANK3, ROBO1, ROBO2, ROBO3, EFNB3, KIF5C, STXBP1, SLIT2, NUMBL, SLC26A6, NDEL1, SEMA4F, DST, DCC, CDK5R1, LPPR4, RTN4RL1, DRD2, ERBB2, EPHB3, IGF1R, LAMB2, PVRL1, MACF1, BCL2, LHX4, PAFAH1B1, DCLK1, KLF7, SPTBN4, DPYSL5, NFASC, CELSR3, CELSR2, SEMA6A, FEZF2, NOTCH1, SEMA6C, ULK1, ULK2, MAPK8IP3, BMPR1B, MYH10, GFRA3	1654	209	13528	1.99582	0.00637422	0.00031968	0.0032878
GOTERM_BP_FAT	GO:0007010~cytoskeleton organization	102	3.9489	7.68541e-11	DLC1, MTSS1, PDLIM7, PDGFB, CROCC, LMO7, ANK1, PACSIN2, ANK3, PLD2, ACTN4, MYH9, MARK4, PCLO, MARK1, TACC2, NDEL1, FGFR1OP, CNTROB, DST, SSH1, SSH2, MYO9B, FHDC1, DAAM1, DAAM2, LLGL1, CORO2B, NPHP4, KRAS, MACF1, OBSL1, GRID2IP, TUBE1, CLASP1, FGD6, FSCN2, TAOK2, SPTBN4, SHANK1, SEMA6A, LAMA5, MAP2, CDC42BPA, MAP7, ABL1, NCOR1, CDC42BPB, RANBP10, MYH10, NEURL, TLN2, WASF2, RHOU, TTLL3, ARHGAP6, PD…	1654	436	13528	1.91343	2.74369e-07	3.42961e-08	1.4107e-07
GOTERM_BP_FAT	GO:0032990~cell part morphogenesis	58	2.24545	3.99349e-06	ALS2, PLXNA3, NRP1, PIP5K1C, L1CAM, TTLL3, NRCAM, ANK3, ROBO1, UNC5A, COL4A3BP, ROBO2, ROBO3, EFNB3, KIF5C, VANGL2, STXBP1, SLIT2, NUMBL, MFN2, SLC26A6, NDEL1, SEMA4F, DST, DCC, CDK5R1, LPPR4, RTN4RL1, DRD2, ERBB2, EPHB3, IGF1R, LAMB2, PVRL1, MACF1, BCL2, LHX4, PAFAH1B1, DCLK1, KLF7, DNM1L, KIF3A, SPTBN4, NFASC, DPYSL5, CELSR3, CELSR2, FEZF2, SEMA6A, NOTCH1, SEMA6C, ULK1, LAMA5, ULK2, IFT172, MAP…	1654	256	13528	1.85305	0.0141556	0.000647826	0.00733
GOTERM_BP_FAT	GO:0031175~neuron projection development	58	2.24545	3.99349e-06	ALS2, PLXNA3, NRP1, PIP5K1C, L1CAM, GRIN3A, NRCAM, ANK3, ROBO1, UNC5A, ROBO2, ROBO3, SS18L1, MYO6, EFNB3, KIF5C, STXBP1, SLIT2, NUMBL, SLC26A6, NDEL1, SEMA4F, DST, DCC, CDK5R1, LPPR4, RTN4RL1, DRD2, ERBB2, ABI2, EPHB3, SCARF1, IGF1R, LAMB2, PVRL1, MACF1, BCL2, LHX4, PAFAH1B1, DCLK1, KLF7, GNAO1, SPTBN4, DPYSL5, NFASC, CELSR3, CELSR2, PPP1R9B, FEZF2, SEMA6A, NOTCH1, SEMA6C, ULK1, ULK2, MAP2, MAPK8…	1654	256	13528	1.85305	0.0141556	0.000647826	0.00733
GOTERM_BP_FAT	GO:0030030~cell projection organization	83	3.21332	3.13386e-08	ALS2, MTSS1, PLXNA3, NEURL, NRP1, PDGFB, CROCC, MYO7A, WASF2, PIP5K1C, L1CAM, GRIN3A, MTSS1L, TTLL3, NRCAM, ANK3, UNC5A, ROBO1, ROBO2, ROBO3, SS18L1, MYO6, CCDC88A, STX2, EFNB3, VANGL2, KIF5C, STXBP1, MYH9, SLIT2, NUMBL, SLC26A6, NDEL1, SEMA4F, DST, DCC, CDK5R1, LPPR4, RTN4RL1, DRD2, ERBB2, ABI2, EPHB3, SCARF1, IGF1R, LAMB2, PVRL1, MACF1, BCL2, LHX4, PAFAH1B1, SH2B1, FGD6, DCLK1, KLF5, DNM3, KLF7…	1654	368	13528	1.84471	0.000111873	8.60603e-06	5.75236e-05
GOTERM_BP_FAT	GO:0007155~cell adhesion	155	6.00077	6.28367e-14	DLC1, MTSS1, CADM3, THRA, CADM1, LMO7, L1CAM, RADIL, HMCN2, CDH22, NRCAM, DAB1, ROBO1, ROBO2, ADAM8, FNDC3A, CDH24, PCDHGA12, PCDHGA10, PCDHGA11, PTPRF, MAGI1, CDHR2, CDHR3, PTPRS, MYH9, BTBD9, NCAM1, JUP, DST, ITGA2B, PLXNC1, ACHE, CDK5R1, ASTN1, ITGA11, ITGA10, COL28A1, PCDHAC2, PXN, PCDHAC1, NPHP4, LAMB2, ITGAX, PVRL1, ITGB8, PCDHA10, PCDHA11, PCDHA12, PCDHA13, TECTA, COL18A1, BMP1, TAOK2, PPF…	1654	700	13528	1.81106	2.24334e-10	4.48668e-11	1.15341e-10
GOTERM_BP_FAT	GO:0022610~biological adhesion	155	6.00077	7.12603e-14	DLC1, MTSS1, CADM3, THRA, CADM1, LMO7, L1CAM, RADIL, HMCN2, CDH22, NRCAM, DAB1, ROBO1, ROBO2, ADAM8, FNDC3A, CDH24, PCDHGA12, PCDHGA10, PCDHGA11, PTPRF, MAGI1, CDHR2, CDHR3, PTPRS, MYH9, BTBD9, NCAM1, JUP, DST, ITGA2B, PLXNC1, ACHE, CDK5R1, ASTN1, ITGA11, ITGA10, COL28A1, PCDHAC2, PXN, PCDHAC1, NPHP4, LAMB2, ITGAX, PVRL1, ITGB8, PCDHA10, PCDHA11, PCDHA12, PCDHA13, TECTA, COL18A1, BMP1, TAOK2, PPF…	1654	701	13528	1.80847	2.54456e-10	4.24094e-11	1.30829e-10
GOTERM_BP_FAT	GO:0000902~cell morphogenesis	76	2.94232	1.24243e-06	ALS2, PLXNA3, NRP1, MYO7A, PIP5K1C, L1CAM, TTLL3, NRCAM, ANK1, ANK3, UNC5A, ROBO1, COL4A3BP, ROBO2, ROBO3, EFNB3, KIF5C, VANGL2, STXBP1, MYH9, SLIT2, NUMBL, ARHGEF11, SLC26A6, NDEL1, SEMA4F, DST, DCC, CDK5R1, SHROOM2, LPPR4, RTN4RL1, SSH1, DRD2, ERBB2, BRSK2, BRSK1, SOX6, EPHB3, LLGL1, IGF1R, LAMB2, PVRL1, MACF1, BCL2, LHX4, PAFAH1B1, BCL6, CLASP1, GP1BA, CLASP2, DCLK1, COL18A1, KLF7, KIF3A, SPTB…	1654	356	13528	1.74607	0.00442566	0.000233419	0.00228052
GOTERM_BP_FAT	GO:0032989~cellular component morphogenesis	83	3.21332	9.31409e-07	ALS2, PLXNA3, NEURL, NRP1, MYO7A, PIP5K1C, L1CAM, TTLL3, NRCAM, ANK1, ANK3, UNC5A, ROBO1, COL4A3BP, ROBO2, ROBO3, EFNB3, VANGL2, KIF5C, STXBP1, MYH9, SLIT2, NUMBL, ARHGEF11, MFN2, SLC26A6, NDEL1, SEMA4F, PMP22, DST, DCC, CDK5R1, SHROOM2, LPPR4, TCAP, RTN4RL1, SSH1, DRD2, ERBB2, BRSK2, BRSK1, SOX6, EPHB3, LLGL1, IGF1R, LAMB2, PVRL1, MACF1, BCL2, LHX4, OBSL1, PAFAH1B1, BCL6, CLASP1, GP1BA, CLASP2, …	1654	397	13528	1.70996	0.00331961	0.000184712	0.00170963
GOTERM_BP_FAT	GO:0006468~protein amino acid phosphorylation	135	5.22648	2.03024e-09	STK31, PRPF4B, STK38, STK36, LPAR2, CLK1, DMPK, MAP3K6, MAP3K5, MAP3K4, CLK3, COL4A3BP, AAK1, PRKACB, PAN3, BCR, MADD, MYLK4, PIK3CD, PICK1, WNK1, MARK4, MARK1, MAP4K3, SPAG9, MAP4K4, RIOK3, MAPK4, NEK8, PDGFRB, MST1R, MAPK7, ERC1, NRBP2, FGFR4, CDK5R1, NEK3, ERBB2, ADRBK2, EPHA10, PXK, EPHB3, EPHB6, SBK1, TTBK1, PTK6, LMTK2, LMTK3, STK19, OBSCN, TAOK2, MAP2K4, TRIO, EPHA2, RPS6KL1, EPHA5, P2RX7,…	1654	667	13528	1.65541	7.24792e-06	6.03995e-07	3.7266e-06
GOTERM_BP_FAT	GO:0016310~phosphorylation	146	5.65234	4.10297e-07	STK31, PRPF4B, STK38, STK36, LPAR2, CLK1, DMPK, MAP3K6, MAP3K5, MAP3K4, CLK3, COL4A3BP, AAK1, PRKACB, PAN3, BCR, MADD, MYLK4, PIK3CD, PICK1, WNK1, MARK4, MARK1, MAP4K3, SPAG9, MAP4K4, RIOK3, MAPK4, NEK8, PDGFRB, MAPK7, MST1R, ERC1, NRBP2, FGFR4, CDK5R1, NEK3, ERBB2, ADRBK2, EPHA10, PXK, EPHB3, EPHB6, SBK1, TTBK1, PTK6, LMTK2, LMTK3, STK19, OBSCN, TAOK2, MAP2K4, TRIO, EPHA2, RPS6KL1, EPHA5, P2RX7,…	1654	800	13528	1.49266	0.00146369	9.7646e-05	0.000753119
GOTERM_BP_FAT	GO:0006793~phosphorus metabolic process	171	6.62021	4.64158e-07	STK31, PRPF4B, STK38, STK36, PTPN23, LPAR2, PTPN21, CLK1, DMPK, MAP3K6, MAP3K5, MAP3K4, CLK3, COL4A3BP, AAK1, PRKACB, PAN3, BCR, PTPRF, MADD, PTPRH, PTPRN2, MYLK4, PICK1, PIK3CD, WNK1, PTPRS, MARK4, MARK1, MAP4K3, SPAG9, MAP4K4, RIOK3, MAPK4, NEK8, PDGFRB, MAPK7, MST1R, ERC1, NRBP2, FGFR4, CDK5R1, LPPR4, SSH1, NEK3, ERBB2, SSH2, ADRBK2, EPHA10, PXK, EPHB3, EPHB6, SBK1, TTBK1, PTK6, LMTK2, LMTK3, …	1654	973	13528	1.43741	0.00165567	0.00010356	0.000851981
GOTERM_BP_FAT	GO:0006796~phosphate metabolic process	171	6.62021	4.64158e-07	STK31, PRPF4B, STK38, STK36, PTPN23, LPAR2, PTPN21, CLK1, DMPK, MAP3K6, MAP3K5, MAP3K4, CLK3, COL4A3BP, AAK1, PRKACB, PAN3, BCR, PTPRF, MADD, PTPRH, PTPRN2, MYLK4, PICK1, PIK3CD, WNK1, PTPRS, MARK4, MARK1, MAP4K3, SPAG9, MAP4K4, RIOK3, MAPK4, NEK8, PDGFRB, MAPK7, MST1R, ERC1, NRBP2, FGFR4, CDK5R1, LPPR4, SSH1, NEK3, ERBB2, SSH2, ADRBK2, EPHA10, PXK, EPHB3, EPHB6, SBK1, TTBK1, PTK6, LMTK2, LMTK3, …	1654	973	13528	1.43741	0.00165567	0.00010356	0.000851981
GOTERM_BP_FAT	GO:0007242~intracellular signaling cascade	207	8.01394	2.99185e-06	ADCY4, ADCY1, PLEKHM1, ADCY5, EDN1, ADCY6, STAT5B, MED24, LPAR2, MAP3K6, MAP3K5, HTR1B, MAP3K4, MC1R, RAPGEF6, RAPGEF5, GNG2, RARA, RAPGEF3, RAPGEF1, GTPBP2, PLD2, MAGI2, BCR, RREB1, PIK3CD, WNK1, PCLO, MARK1, FARP2, DEPDC5, SPAG9, RAB15, MAPK7, PLEKHM1P, RALGPS1, GNAI1, ERBB2, PTH1R, MYO9B, ASB16, KRAS, INS, DVL2, CNKSR1, DVL3, ABR, TAOK2, MAP2K4, AGER, TULP4, NTRK1, NOTCH4, CDC42BPA, RIT1, TNK2…	1654	1256	13528	1.34797	0.0106241	0.000508486	0.00549155
